# Supplementary material for: Evidence for opposing selective forces operating on human-specific duplicated TCAF genes in Neanderthals and humans
Source: Nat Commun. 2021 Aug 25;12:5118. doi: 10.1038/s41467-021-25435-4 (PMC8387397; doi:10.1038/s41467-021-25435-4)
Supplement: Supplementary file 4 — Supplementary Data 1 [file 41467_2021_25435_MOESM4_ESM.xlsx]

## Sheet: Supplementary Data 1
Supplementary Data 1. Pairwise comparisons in overall TCAF copy number (CN) between continental population groups. For each individual from the HGDP panel, its overall copy number (CN) was estimated using a read-depth-based approach using a representative region (chr7:143615002−143624482, GRCh38). VST and p values computed based on the Mann-Whitney U tests were described in the Methods section.
Population pair	Mean CN, Pop1	Mean CN, pop2	Difference in mean CN	VST	P value (Mann-Whitney)
American-European	2.9786	3.9892	-1.0105	0.418394	2.00283e-19
American-European	2.9786	3.9892	-1.0105	0.418394	2.00283e-19
African-American	4.278	2.9786	1.2994	0.409228	1.12143e-17
African-American	4.278	2.9786	1.2994	0.409228	1.12143e-17
American-Siberian	2.9786	4.053	-1.0744	0.381202	1.1021e-07
American-Siberian	2.9786	4.053	-1.0744	0.381202	1.1021e-07
American-MiddleEastern	2.9786	4.0583	-1.0797	0.340526	1.99753e-17
American-MiddleEastern	2.9786	4.0583	-1.0797	0.340526	1.99753e-17
American-SouthAsian	2.9786	4.0833	-1.1047	0.30298	1.61227e-17
American-SouthAsian	2.9786	4.0833	-1.1047	0.30298	1.61227e-17
American-EastAsian	2.9786	4.1408	-1.1622	0.260267	8.74741e-16
American-EastAsian	2.9786	4.1408	-1.1622	0.260267	8.74741e-16
American-Melanesian	2.9786	3.9282	-0.9495	0.214568	0.000239067
American-Melanesian	2.9786	3.9282	-0.9495	0.214568	0.000239067
African-EastAsian	4.278	4.1408	0.1373	0.0648943	1.67192e-06
African-EastAsian	4.278	4.1408	0.1373	0.0648943	1.67192e-06
African-European	4.278	3.9892	0.2889	0.0517978	0.000283873
African-European	4.278	3.9892	0.2889	0.0517978	0.000283873
African-MiddleEastern	4.278	4.0583	0.2197	0.0429181	0.00109578
African-MiddleEastern	4.278	4.0583	0.2197	0.0429181	0.00109578
African-SouthAsian	4.278	4.0833	0.1948	0.0363914	0.000841116
African-SouthAsian	4.278	4.0833	0.1948	0.0363914	0.000841116
African-Melanesian	4.278	3.9282	0.3499	0.0344882	0.115628
African-Melanesian	4.278	3.9282	0.3499	0.0344882	0.115628
African-Siberian	4.278	4.053	0.225	0.0216867	0.0972853
African-Siberian	4.278	4.053	0.225	0.0216867	0.0972853
EastAsian-SouthAsian	4.1408	4.0833	0.0575	0.00563068	0.0672394
EastAsian-SouthAsian	4.1408	4.0833	0.0575	0.00563068	0.0672394
EastAsian-European	4.1408	3.9892	0.1516	0.00497882	0.0733424
EastAsian-European	4.1408	3.9892	0.1516	0.00497882	0.0733424
Melanesian-Siberian	3.9282	4.053	-0.1249	0.00482965	0.832353
Melanesian-Siberian	3.9282	4.053	-0.1249	0.00482965	0.832353
European-Melanesian	3.9892	3.9282	0.061	0.00440768	0.847832
European-Melanesian	3.9892	3.9282	0.061	0.00440768	0.847832
EastAsian-MiddleEastern	4.1408	4.0583	0.0825	0.003847	0.0740177
EastAsian-MiddleEastern	4.1408	4.0583	0.0825	0.003847	0.0740177
Melanesian-SouthAsian	3.9282	4.0833	-0.1551	0.00343877	0.783547
Melanesian-SouthAsian	3.9282	4.0833	-0.1551	0.00343877	0.783547
Melanesian-MiddleEastern	3.9282	4.0583	-0.1301	0.00319241	0.801928
Melanesian-MiddleEastern	3.9282	4.0583	-0.1301	0.00319241	0.801928
EastAsian-Siberian	4.1408	4.053	0.0878	0.00196358	0.272417
EastAsian-Siberian	4.1408	4.053	0.0878	0.00196358	0.272417
EastAsian-Melanesian	4.1408	3.9282	0.2126	0.000177147	0.747585
EastAsian-Melanesian	4.1408	3.9282	0.2126	0.000177147	0.747585
MiddleEastern-SouthAsian	4.0583	4.0833	-0.025	0.000174359	0.991521
MiddleEastern-SouthAsian	4.0583	4.0833	-0.025	0.000174359	0.991521
European-SouthAsian	3.9892	4.0833	-0.0941	0.000162665	0.871823
European-SouthAsian	3.9892	4.0833	-0.0941	0.000162665	0.871823
Siberian-SouthAsian	4.053	4.0833	-0.0302	2.40108e-05	0.869266
Siberian-SouthAsian	4.053	4.0833	-0.0302	2.40108e-05	0.869266
MiddleEastern-Siberian	4.0583	4.053	0.0053	1.95852e-05	0.847587
MiddleEastern-Siberian	4.0583	4.053	0.0053	1.95852e-05	0.847587
European-Siberian	3.9892	4.053	-0.0639	1.47809e-05	0.759809
European-Siberian	3.9892	4.053	-0.0639	1.47809e-05	0.759809
European-MiddleEastern	3.9892	4.0583	-0.0691	3.95138e-06	0.885012
European-MiddleEastern	3.9892	4.0583	-0.0691	3.95138e-06	0.885012
