# Supplementary material for: Evidence for opposing selective forces operating on human-specific duplicated TCAF genes in Neanderthals and humans
Source: Nat Commun. 2021 Aug 25;12:5118. doi: 10.1038/s41467-021-25435-4 (PMC8387397; doi:10.1038/s41467-021-25435-4)
Supplement: Supplementary file 5 — Supplementary Data 2 [file 41467_2021_25435_MOESM5_ESM.xlsx]

## Sheet: Supplementary Data 2
Supplementary Data 2. Summary of TCAF contigs from four recently published long-read assembly studies. TCAF contigs were identified for each individual assembly by mapping contigs to the human reference genome GRCh38 using minimap2 (v2.17-r941). Despite some contigs spanning over the TCAF segmental duplications (SDs), in all cases the diploid assemblies fail to create contiguous sequences for bot…
Sample	Type	Method	Aligned bases (kbp)	Average length (kbp)	# of contigs	Spanning TCAF SDs	Haplotype resolved
HG002 1	ALT	HiCanu	125.181	125.181	1	FALSE	FALSE
HG002 1	PRIMARY	HiCanu	374.957	374.957	1	TRUE	FALSE
HG00733 1	ALT	HiCanu	363.418	72.6836	5	FALSE	FALSE
HG00733 1	PRIMARY	HiCanu	374.957	374.957	1	TRUE	FALSE
NA12878 2	H1	Phased with HiC	148.97	74.485	2	FALSE	FALSE
NA12878 2	H2	Phased with HiC	205.26	205.26	1	TRUE	TRUE
HG00733 3	H1	Phased with Strand-seq	125.895	125.895	1	FALSE	FALSE
HG00733 3	H2	Phased with Strand-seq	42.852	42.852	1	FALSE	FALSE
1. Nurk et al. (2020) HiCanu: accurate assembly of segmental duplications, satellites, and allelic variants from high-fidelity long reads. bioRxiv. doi:10.1101/2020.03.14.992248
2. Garg et al. (2020) Efficient chromosome-scale haplotype-resolved assembly of human genomes. bioRxiv. doi:10.1101/810341
3. Porubsky et al. (2019) A fully phased accurate assembly of an individual human genome. bioRxiv. doi:10.1101/855049
