# Supplementary material for: Evidence for opposing selective forces operating on human-specific duplicated TCAF genes in Neanderthals and humans
Source: Nat Commun. 2021 Aug 25;12:5118. doi: 10.1038/s41467-021-25435-4 (PMC8387397; doi:10.1038/s41467-021-25435-4)
Supplement: Supplementary file 6 — Supplementary Data 3 [file 41467_2021_25435_MOESM6_ESM.xlsx]

## Sheet: Supplementary Data 3
Supplementary Data 3. Recurrent structural mutation events facilitating haplotype diversity in modern humans at the TCAF locus on Chromosome 7. Six different mutation events contribute to the diversity of the sequence structure at the TCAF locus illustrated in Fig. 2 (see also Supplementary Fig. 5). Breakpoints were inferred using pairwise sequence alignment-based smoothing to identify sudden dis…
	Variant type	Size of variant (bp)	Estimated breakpoint	Longest, perfect-identity (LPI) track at breakpoint	Length and identity of LPI sequence	Longest, high-identity (LHI) track at breakpoint	Length and identity of LHI sequence	Distance to the closest CTAGE* (bp)	Repeat name (type, size, strand) at breakpoint
	(w.r.t. the larger haplogroup)			(orientation)		(orientation)
Haplogroup 5	Deletion	129722	87500-88720	87628-87699	~72 bp, 100%	87628-128000 (+)	~40374 bp, 99.87%	48903	(AAAT)n, L2a, MIRc
			215721-217221	215829-215900		215829-256202 (+)		48604	MIRc
Haplogroup 2-1			42480-43038	n.a.	n.a.	n.a.	n.a.	49341	(AAAT)n, L2a, MIRc
Haplogroup 5	Deletion	130674	166800-169375	166818-167012	~200 bp, 100%	152981-176851 (-)	~56319 bp, 99.50%	26571	L1PA10, [AT]n, MIRb
			295020-297473	295002-295214		281184-337503 (-)		26589	L1PA10, [ATATTAT]n, MIRb
Haplogroup 2-2			91032-93459	n.a.	n.a.	n.a.	n.a.	26590	L1PA10, [AT]n, MIRb
Haplogroup 4	Deletion	131147	52117-54988	52989-53592	~604 bp, 100%	1-64515 (+)	~64515 bp, 99.75%	362	L1MDa, Tigger3c
			181264-183263	181264-181867		128268-192806 (+)		1234	L1MDa, Tigger3c
Haplogroup 3-1			63450-65450	n.a.	n.a.	n.a.	n.a.	1234	L1MDa, Tigger3c
Haplogroup 4	Deletion	134415	182143-184140	182143-182289	~147 bp, 100%	127407-192785 (+)	~65378 bp, 99.77%	2113	Tigger3c, L1P2
			314557-316557	314557-314703		259823-325220 (+)		2112	Tigger3c, L1P2
Haplogroup 3-2			244895-246895	n.a.	n.a.	n.a.	n.a.	2112	Tigger3c, L1P2
Haplogroup 3-2	Deletion	130089	102455-104455	102455-102783	~329 bp, 100%	62074-127450 (+)	~65376 bp, 99.71%	7634	L2, L1MC
			230551-232543	230551-230879		190179-255581 (+)		7634	L2, L1MC
Haplogroup 1			93975-95972	n.a.	n.a.	n.a.	n.a.	7667	L2, L1MC
Haplogroup 4	Inversion	103261	247529-248811	247933-248108	~176 bp, 100%	209482-249110 (-)	~39600 bp, 99.88%	61028	L1ME3G, L1ME3G
			349306-350789	349075-349251		349075-388705 (+)		36861	L1ME3G, L1ME3G
Haplogroup 5			335706-337305	335367-337493	~2127 bp, 100%	297875-337494 (-)	~39600 bp, 99.96%	36861	L1ME3G, L1ME3G
			437635-439188	437479-439605		437479-477101 (+)		60863	L1ME3G, L1ME3G
