# Supplementary material for: Evidence for opposing selective forces operating on human-specific duplicated TCAF genes in Neanderthals and humans
Source: Nat Commun. 2021 Aug 25;12:5118. doi: 10.1038/s41467-021-25435-4 (PMC8387397; doi:10.1038/s41467-021-25435-4)
Supplement: Supplementary file 7 — Supplementary Data 4 [file 41467_2021_25435_MOESM7_ESM.xlsx]

## Sheet: Supplementary Data 4
Supplementary Data 4. Summary of unique full-length non-chimeric (FLNC) reads from seven tissue types using the PacBio Iso-Seq technology. For any given tissue, the number of FLNC reads per haplogroup is the count of transcripts that are the best and also uniquely aligned. Note that this is different from the later analysis of gene model discovery, where we allowed FLNC reads mapped to multiple h…
	Dorsal root ganglion	Esophagus	Fibroblast	Skin	Fetal brain	Testis	Lymphoblast
	(n=47,096)	(n=43,903)	(n=49,161)	(n=14,053)	(n=140,158)	(n=186,329)	(Pan Troglodytes; n=50,885)
#FLNC reads, Haplogroup 1	198	116	1075	27	150	466	0
#FLNC reads, Haplogroup 2-1	233	416	3	79	137	225	17
#FLNC reads, Haplogroup 2-2	3514	2309	12	438	5627	253	27
#FLNC reads, Haplogroup 3-1	281	160	212	136	1022	1378	44
#FLNC reads, Haplogroup 3-2	49	71	1823	26	55	348	905
#FLNC reads, Haplogroup 4	1215	712	32	130	1313	676	2
#FLNC reads, Haplogroup 5	458	651	59	174	1829	755	6
#FLNC reads, Pan Troglodytes	1	0	1	0	1	0	6861
Subtotal	5949	4435	3217	1010	10134	4101	7862
%FLNC on-target for TCAF	0.126	0.101	0.065	0.072	0.072	0.022	0.155
