# Supplementary material for: Evidence for opposing selective forces operating on human-specific duplicated TCAF genes in Neanderthals and humans
Source: Nat Commun. 2021 Aug 25;12:5118. doi: 10.1038/s41467-021-25435-4 (PMC8387397; doi:10.1038/s41467-021-25435-4)
Supplement: Supplementary file 8 — Supplementary Data 5 [file 41467_2021_25435_MOESM8_ESM.xlsx]

## Sheet: Supplementary Data 5
Supplementary Data 5. Classification of TCAF gene models and isoforms across the eight haplogroups using FLNC transcripts. FLNC reads from one chimpanzee (Pan troglodytes) and six human tissues were generated using the PacBio Iso-Seq technology and used for the discovery of gene models and isoforms in each haplogroup. Only transcripts that can be mapped with high confidence (>99% sequence identit…
Haplogroup (supergroup)	Gene name	Isoform (amino acid [aa])	Dorsal root ganglion	Esophagus	Fibroblast	Skin	Fetal brain	Testis	Lymphoblast (Pan troglodytes)
Haplogroup 1 (H4)	TCAF2A	Isoform1 (230 aa)	13	11	-	-	-	49	-
		Isoform3 (367 aa)	-	-	10	-	-	-	-
		Isoform4 (565 aa)	-	-	16	-	-	68	-
		Isoform5 (639 aa)	28	-	-	-	-	31	-
		Isoform8 (846 aa)	-	-	37	-	-	10	-
		Isoform9 (920 aa)	-	-	485	-	-	-	-
		Isoform10 (980 aa)	-	-	17	-	-	-	-
	TCAF1B	- (922 aa)	52	11	834	-	-	47	-
Haplogroup 2-1 (H5)	TCAF1A2	- (738 aa)	170	89	-	23	1304	37	-
	TCAF2A	Isoform2 (338 aa)	-	18	-	-	-	-	-
		Isoform4 (565 aa)	-	14	-	19	-	16	-
		Isoform5 (639 aa)	14	13	-	18	-	14	-
		Isoform6 (682 aa)	26	-	-	-	10	19	-
		Isoform7 (756 aa)	42	-	-	-	-	-	-
		Isoform8 (846 aa)	-	53	-	10	-	-	-
		Isoform9 (920 aa)	-	79	-	19	-	-	-
	TCAF2C2	Isoform1 (217 aa)	19	-	-	-	11	-	-
		Isoform2 (230 aa)	25	14	-	-	-	82	-
		Isoform3 (260 aa)	86	957	-	163	-	19	-
		Isoform4 (278 aa)	10	-	-	-	-	-	-
	TCAF1B	- (922 aa)	39	13	-	-	83	10	-
Haplogroup 2-2 (H5)	TCAF1A1	- (736 aa)	19	85	-	-	14	-	-
	TCAF2A	Isoform1 (230 aa)	10	19	-	-	-	-	-
		Isoform3 (367 aa)	-	20	-	-	18	-	-
		Isoform5 (639 aa)	10	13	-	-	-	-	-
		Isoform7 (756 aa)	22	-	-	-	-	-	-
		Isoform8 (846 aa)	-	23	-	-	-	-	-
		Isoform9 (920 aa)	-	29	-	-	-	-	-
	TCAF2C2	Isoform2 (230 aa)	30	25	-	18	-	87	-
		Isoform3 (260 aa)	86	956	-	163	-	19	-
		Isoform4 (278 aa)	12	-	-	-	-	-	-
	TCAF1B	- (922 aa)	667	277	-	37	39	32	-
Haplogroup 3-1 (H4)	TCAF1A2	- (738 aa)	43	12	-	-	35	28	-
	TCAF2A	Isoform1 (230 aa)	18	10	11	-	-	70	-
		Isoform3 (367 aa)	-	11	10	-	-	20	-
		Isoform5 (639 aa)	-	-	-	-	-	14	-
		Isoform8 (846 aa)	-	-	-	-	-	20	-
		Isoform9 (920 aa)	-	-	-	-	-	22	-
	TCAF2C2	Isoform2 (230 aa)	-	-	-	-	-	139	-
		Isoform3 (260 aa)	18	42	-	18	-	57	-
	TCAF1B	- (922 aa)	101	18	-	-	19	83	-
Haplogroup 3-2 (H4)	TCAF1A1	- (738 aa)	13	16	-	-	601	19	-
	TCAF2C1	Isoform2 (260 aa)	16	145	-	27	12	-	-
	TCAF2A	Isoform1 (230 aa)	18	-	11	-	19	80	-
		Isoform4 (367 aa)	-	11	10	-	-	20	-
		Isoform5 (565 aa)	-	-	16	-	-	27	-
		Isoform6 (639 aa)	-	-	28	-	-	20	-
		Isoform8 (846 aa)	-	-	37	-	-	10	-
		Isoform9 (920 aa)	-	-	153	-	-	-	-
	TCAF1B	- (922 aa)	21	-	-	-	38	83	-
Haplogroup 4 (H4)	TCAF1A1	Isoform1 (738 aa)	-	10	-	-	163	12	-
	TCAF2C1	Isoform1 (230 aa)	19	15	-	-	23	-	-
		Isoform2 (260 aa)	-	107	-	19	16	-	-
	TCAF1A2	- (738 aa)	-	-	-	-	-	137	-
	TCAF2A	Isoform1 (230 aa)	19	11	-	-	-	19	-
		Isoform3 (367 aa)	-	18	-	-	18	-	-
		Isoform5 (639 aa)	10	13	-	-	-	-	-
		Isoform7 (756 aa)	24	-	-	-	-	-	-
		Isoform9 (920 aa)	-	-	35	-	-	12	-
	TCAF2C2	Isoform3 (260 aa)	13	23	-	-	-	-	-
	TCAF1B	- (922 aa)	256	66	-	-	12	-	-
Haplogroup 5 (H5)	TCAF1A1	- (738 aa)	-	16	-	-	165	12	-
	TCAF2C1	Isoform1 (230 aa)	19	15	-	-	23	-	-
		Isoform2 (260 aa)	-	107	-	19	16	-	-
	TCAF1A2	- (738 aa)	-	-	-	-	119	-	-
	TCAF2A	Isoform2 (338 aa)	-	15	-	-	-	10	-
		Isoform4 (565 aa)	-	-	-	-	-	15	-
		Isoform5 (639 aa)	-	-	-	-	-	14	-
		Isoform6 (682 aa)	16	-	-	-	10	19	-
		Isoform8 (846 aa)	-	10	-	-	-	-	-
		Isoform9 (920 aa)	-	41	-	-	-	-	-
	TCAF2C2	Isoform3 (260 aa)	18	191	-	-	18	-	-
	TCAF1B	- (922 aa)	42	30	-	-	32	14	-
Pan Troglodytes	TCAF2A	Isoform1 (230 aa)	-	-	-	-	-	-	19
		Isoform3 (338 aa)	-	-	-	-	-	-	18
		Isoform5 (639 aa)	-	-	-	-	-	-	22
		Isoform8 (846 aa)	-	-	-	-	-	-	20
		Isoform9 (920 aa)	-	-	-	-	-	-	22
	TCAF1B	- (922 aa)	-	-	-	-	-	-	639
