# Supplementary material for: Evidence for opposing selective forces operating on human-specific duplicated TCAF genes in Neanderthals and humans
Source: Nat Commun. 2021 Aug 25;12:5118. doi: 10.1038/s41467-021-25435-4 (PMC8387397; doi:10.1038/s41467-021-25435-4)
Supplement: Supplementary file 9 — Supplementary Data 6 [file 41467_2021_25435_MOESM9_ESM.xlsx]

## Sheet: Supplementary Data 6
Supplementary Data 6. Coordinates of TCAF SDs on the long-read assembled BAC haplogroups.
TCAF_DupA	TCAF_DupB	TCAF_DupC
Macaque:71845-153820	Macaque:164486-174828	Macaque: 174030-225896
Gorilla:59205-141312	Gorilla:151979-161258	Gorilla: 160326-217246
Chimpanzee: 78679-147608	Chimpanzee:157052-167631	Chimpanzee: 166701-225070
Haplogroup1:53588-119003	Haplogroup1:133217-143807	Haplogroup1:142877-199016
Haplogroup2-1_1:42388-107750	Haplogroup2-1_1:163047-173669	Haplogroup2-1_1:107746-163976
Haplogroup2-1_2:187885-253240	Haplogroup2-1_2:253363-263961	Haplogroup2-1_2:263962-320195
Haplogroup2-2_1:11833-77202	Haplogroup2-2_1:132541-143132	Haplogroup2-2_1:77198-133470
Haplogroup2-2_2:157345-222718	Haplogroup2-2_2:222841-233439	Haplogroup2-2_2:233440-289741
Haplogroup3-1_1:9597-74971	Haplogroup3-1_1:131268-141854	Haplogroup3-1_1:74967-131266
Haplogroup3-1_2:141976-207297	Haplogroup3-1_2:221509-232099	Haplogroup3-1_2:231169-287310
Haplogroup3-2_1:62075-127450	Haplogroup3-2_1:179466-190057	Haplogroup3-2_1:127446-179464
Haplogroup3-2_2:190179-255541	Haplogroup3-2_2:269762-280352	Haplogroup3-2_2:279422-335559
Haplogroup4_1: 0-64515	Haplogroup4_1:116686-127286	Haplogroup4_1:64511-116684
Haplogroup4_2:127408-192785	Haplogroup4_2:249112-259702	Haplogroup4_2:192781-249110
Haplogroup4_3:259824-325202	Haplogroup4_3:339418-350005	Haplogroup4_3:349075-405366
Haplogroup5_1:87628-152987	Haplogroup5_1:205107-215707	Haplogroup5_1:152983-205105
Haplogroup5_2:215829-281189	Haplogroup5_2:336565-347191	Haplogroup5_2:281185-337494
Haplogroup5_3:361407-426756	Haplogroup5_3:426880-437478	Haplogroup5_3:437479-493760
