# Supplementary material for: Evidence for opposing selective forces operating on human-specific duplicated TCAF genes in Neanderthals and humans
Source: Nat Commun. 2021 Aug 25;12:5118. doi: 10.1038/s41467-021-25435-4 (PMC8387397; doi:10.1038/s41467-021-25435-4)
Supplement: Supplementary file 10 — Supplementary Data 7 [file 41467_2021_25435_MOESM10_ESM.xlsx]

## Sheet: Supplementary Data 7
Supplementary Data 7. Interlocus gene conversion (IGC) segments identified between TCAF SDs from BAC-assembled haplotypes using GENECONV (v.1.81a).
Pair of TCAF SD sequences	Start position of IGC track in alignment	End position of IGC track in alignment	Sim P value	KA P value	Significant after Bonferroni correction
Haplo3-2_DupA2;Haplo5_DupA2	1	5834	0.0094	0.02114
Haplo2-1_DupA2;Haplo2-2_DupA2	1	10815	0.0335	0.08974
Haplo4_DupA2;Haplo5_DupA2	1	13965	0	1e-05	YES
Haplo3-2_DupA1;Haplo4_DupA2	1266	3826	0.0239	0.03628
Haplo3-2_DupA1;Haplo5_DupA2	1266	3826	0.0447	0.06561
Haplo3-2_DupA2;Haplo3-2_DupA1	1266	3826	0.036	0.05397
Haplo3-2_DupA2;Haplo3-1_DupA1	1266	3826	0.0257	0.0401
Haplo4_DupA2;Haplo3-1_DupA1	1266	3826	0.0255	0.03628
Haplo5_DupA2;Haplo3-1_DupA1	1266	3826	0.0459	0.06561
Haplo2-1_DupA2;Haplo3-2_DupA1	1316	3826	0.0012	0.00148
Haplo2-1_DupA2;Haplo3-1_DupA1	1316	3826	0.0011	0.00133	YES
Haplo2-2_DupA2;Haplo3-1_DupA1	1316	3826	0.0007	0.0012	YES
Haplo3-2_DupA1;Haplo2-2_DupA2	1316	3826	0.001	0.0012	YES
Haplo2-1_DupA2;Haplo3-2_DupA2	1316	3987	0.0022	0.00567
Haplo2-1_DupA2;Haplo4_DupA2	1316	3987	0.0029	0.00711
Haplo2-1_DupA2;Haplo5_DupA2	1316	3987	0.0014	0.00203
Haplo2-2_DupA2;Haplo5_DupA2	1316	3987	0.0011	0.00143	YES
Haplo3-2_DupA2;Haplo2-2_DupA2	1316	3987	0.0026	0.00452
Haplo4_DupA2;Haplo2-2_DupA2	1316	3987	0.0019	0.00452
Haplo2-1_DupA1;Haplo2-2_DupA1	1920	3822	0.0225	0.03816
Haplo2-1_DupA2;Haplo4_DupA1	2514	3826	0.0333	0.04747
Haplo4_DupA1;Haplo2-2_DupA2	2514	3826	0.0268	0.03849
Haplo2-2_DupA1;Haplo5_DupA2	21337	33525	0.0001	0.00176	YES
Haplo3-2_DupA2;Haplo4_DupA3	22794	27843	0.0064	0.01566
Haplo4_DupA2;Haplo4_DupA3	27845	33389	0.023	0.03857
Haplo2-2_DupA1;Haplo5_DupA2	33545	42842	0.0157	0.04139
Haplo5_DupA2;Haplo5_DupA1	33545	42842	0.0111	0.02862
Haplo2-1_DupA1;Haplo3-2_DupA1	36647	40472	0.0114	0.01753
Haplo2-1_DupA1;Haplo3-1_DupA1	36647	40472	0.0126	0.01915
Haplo2-1_DupA1;Haplo4_DupA1	36647	40472	0.0149	0.02092
Haplo3-2_DupA2;Haplo3-1_DupA2	36827	42359	0.0123	0.02091
Haplo3-2_DupB2;Haplo3-1_DupB1	1343	4105	0.0058	0.0203
Haplo3-1_DupB1;Haplo1_DupB	1343	4105	0.0063	0.0203
Haplo3-1_DupB1;Haplo3-1_DupB2	1343	5460	0	0.00056	YES
Haplo4_DupB3;Haplo3-1_DupB1	1619	4105	0.0431	0.07596
Haplo2-1_DupB1;Haplo5_DupB3	3640	5349	0.0319	0.05469
Haplo3-2_DupB2;Haplo4_DupB1	3640	5408	0.0214	0.04228
Haplo3-2_DupB2;Haplo5_DupB1	3640	5408	0.0169	0.03611
Haplo4_DupB1;Haplo1_DupB	3640	5408	0.0229	0.04228
Haplo5_DupB1;Haplo1_DupB	3640	5408	0.0181	0.03611
Haplo2-2_DupB1;Haplo4_DupB1	3640	5460	0.025	0.04526
Haplo2-2_DupB1;Haplo5_DupB1	3640	5460	0.0208	0.03846
Haplo3-2_DupB1;Haplo3-1_DupB2	3640	5732	0.0008	0.00297	YES
Haplo4_DupB3;Haplo5_DupB1	3640	7787	0	2e-05	YES
Haplo4_DupB1;Haplo4_DupB3	3640	8111	0	2e-05	YES
Haplo5_DupB2;Haplo5_DupB3	3743	5349	0.0273	0.05033
Haplo2-2_DupB1;Haplo4_DupB2	3845	6323	0.0104	0.02885
Haplo3-2_DupB1;Haplo1_DupB	4107	5408	0.0387	0.06051
Haplo3-2_DupB1;Haplo3-2_DupB2	4107	5408	0.0372	0.06051
Haplo3-2_DupB1;Haplo4_DupB3	4107	5460	0.0457	0.07574
Haplo2-2_DupB1;Haplo3-2_DupB1	4107	5732	0.0182	0.03478
Haplo4_DupB2;Haplo3-1_DupB2	4107	5838	0.0381	0.07201
Haplo4_DupB1;Haplo3-1_DupB1	4107	6323	0.0021	0.0068
Haplo4_DupB3;Haplo3-1_DupB1	4107	6323	0.0101	0.02568
Haplo5_DupB1;Haplo3-1_DupB1	4107	6323	0.0017	0.00542
Haplo2-1_DupB1;Haplo5_DupB3	5351	6974	0.0226	0.04228
Haplo2-1_DupB1;Haplo4_DupB2	5351	7326	0.0134	0.03511
Haplo3-2_DupB2;Haplo4_DupB1	6498	8111	0.0275	0.05195
Haplo4_DupB1;Haplo1_DupB	6498	8111	0.0292	0.05195
Haplo4_DupB1;Haplo3-1_DupB2	6498	8111	0.0283	0.05195
Haplo4_DupC3;Haplo3-1_DupC1	11497	16343	0.0159	0.031
Haplo4_DupC2;Haplo4_DupC3	11497	21648	0	5e-05	YES
Haplo5_DupC2;Haplo5_DupC3	11497	27750	0.001	0.01473
Haplo4_DupC3;Haplo5_DupC2	17764	23665	0.0015	0.00496
Haplo4_DupC3;Haplo5_DupC3	17764	23665	0.0024	0.00599
Haplo2-1_DupC1;Haplo2-2_DupC2	22054	32627	0.0166	0.05915
Haplo2-1_DupC1;Haplo4_DupC3	22604	28152	0.0071	0.01657
Haplo4_DupC3;Haplo2-2_DupC2	22604	28152	0.0132	0.02718
Haplo4_DupC3;Haplo3-1_DupC1	23736	28948	0.019	0.03751
Haplo2-1_DupC1;Haplo2-1_DupC2	23736	32627	0.0264	0.08321
Haplo2-1_DupC2;Haplo2-2_DupC2	23736	35922	0.0179	0.07454
Haplo4_DupC2;Haplo5_DupC3	23736	36638	0.0071	0.03945
Haplo4_DupC1;Haplo5_DupC3	26434	29271	0.0138	0.02103
Haplo4_DupC2;Haplo4_DupC1	26434	29271	0.0128	0.02103
Haplo4_DupC2;Haplo5_DupC1	26434	29271	0.0109	0.019
Haplo5_DupC1;Haplo5_DupC3	26434	29271	0.0123	0.019
Haplo3-2_DupC1;Haplo1_DupC	29281	32327	0.0157	0.02548
Haplo3-2_DupC1;Haplo3-2_DupC2	29281	32327	0.016	0.02548
Haplo3-2_DupC1;Haplo3-1_DupC2	29281	32327	0.0165	0.02804
Haplo4_DupC1;Haplo3-1_DupC2	36756	40177	0.0057	0.00931
Haplo5_DupC1;Haplo3-1_DupC2	36756	40177	0.005	0.00836
Haplo3-2_DupC1;Haplo1_DupC	37153	40915	0.0008	0.00278
Haplo3-2_DupC1;Haplo3-2_DupC2	37153	40915	0.0012	0.00278
