# Supplementary material for: Evidence for opposing selective forces operating on human-specific duplicated TCAF genes in Neanderthals and humans
Source: Nat Commun. 2021 Aug 25;12:5118. doi: 10.1038/s41467-021-25435-4 (PMC8387397; doi:10.1038/s41467-021-25435-4)
Supplement: Supplementary file 11 — Supplementary Data 8 [file 41467_2021_25435_MOESM11_ESM.xlsx]

## Sheet: Supplementary Data 8
Supplementary Data 8. Geographic coordinates of the HGDP populations and summary statistics for the overall TCAF SD CN estimates.
superpop	population	latitude	longitude	median of CN	s.d. of CN
African	BantuKenya	-1.26667	36.8	3.91261	0.703547
African	BantuSouthAfrica	-33.9253	18.4239	4.72145	0.0519246
African	Biaka	4.36667	18.5833	4.68396	1.14639
African	Mandenka	13.4667	-16.6	4.30506	0.876537
African	Mbuti	-4.31667	15.3167	3.92031	0.689191
African	Mozabite	36.7	3.21667	4.47772	0.963419
African	San	-24.6583	25.9083	4.51012	0.6167
African	Yoruba	9.06667	7.48333	4.0962	0.606949
American	Colombian	4.58333	-74.0667	2.16384	0.471317
American	Karitiana	-15.7833	-47.8667	2.97824	0.568514
American	Maya	14.6333	-90.5	3.0259	0.678595
American	Pima	32.0653	-111.821	3.04022	0.707688
American	Surui	-23.55	-46.6333	3.93191	0.621787
EastAsian	Cambodian	11.55	104.917	3.87866	0.76705
EastAsian	Dai	-3.15	129.383	4.13503	0.564027
EastAsian	Daur	44	113	4.27791	0.213685
EastAsian	Han	31.2304	121.474	4.11817	0.915389
EastAsian	Hezhen	48.4333	134.983	4.26042	0.546451
EastAsian	Japanese	35.6897	139.692	4.17777	0.755571
EastAsian	Lahu	25.05	101.867	4.20961	0.47068
EastAsian	Miao	26.66	105.77	4.06385	0.590684
EastAsian	Mongolian	47.9203	106.917	4.1239	0.293256
EastAsian	Naxi	27.9833	86.9167	4.12955	0.470768
EastAsian	NorthernHan	39.9167	116.383	4.10749	1.70028
EastAsian	Oroqen	48.8164	108.77	4.70314	1.19862
EastAsian	She	25.9	118.3	4.1883	0.0757122
EastAsian	Tu	35	96	4.18653	0.630369
EastAsian	Tujia	28.1126	112.983	4.05389	0.364035
EastAsian	Uygur	41	85	4.03636	0.73269
EastAsian	Xibo	42.5246	87.5396	4.0986	1.19309
EastAsian	Yi	30.1333	102.933	4.16502	0.541808
European	Adygei	44.65	40	4.0018	0.412225
European	Basque	42.9643	-2.58986	4.06989	0.448224
European	BergamoItalian	45.6983	9.67727	4.05133	0.383767
European	French	48.8567	2.3508	4.05719	0.66441
European	Orcadian	59	-3.03333	3.88874	0.588789
European	Russian	55.75	37.6167	4.0369	0.768301
European	Sardinian	39.2278	9.11111	3.92592	0.519849
European	Tuscan	43.7833	11.25	4.00091	0.12765
Melanesian	Bougainville	-6	155	3.09977	0.841833
Melanesian	PapuanHighlands	-6.08333	145.383	4.71567	0.687557
Melanesian	PapuanSepik	-5.21667	141.817	4.29992	0.652572
MiddleEastern	Bedouin	31.95	35.9333	4.07857	0.599681
MiddleEastern	Druze	33.5	36.3	3.99706	0.777381
MiddleEastern	Palestinian	31.9522	35.2332	4.13113	0.751439
Siberian	Yakut	66.4	129.167	4.14248	0.628548
SouthAsian	Balochi	33.6917	73.05	4.22074	0.775685
SouthAsian	Brahui	27.7	65.7	4.15821	1.13712
SouthAsian	Burusho	36.3169	74.6499	4.06641	0.859679
SouthAsian	Hazara	34.75	67.25	4.08448	0.660713
SouthAsian	Kalash	24.86	67.01	3.92225	0.188992
SouthAsian	Makrani	63.0629	29.8674	4.02836	0.701244
SouthAsian	Pathan	34.5333	69.1333	4.12763	0.718098
SouthAsian	Sindhi	25.8943	68.5247	4.08666	0.629567
