# Supplementary material for: Evidence for opposing selective forces operating on human-specific duplicated TCAF genes in Neanderthals and humans
Source: Nat Commun. 2021 Aug 25;12:5118. doi: 10.1038/s41467-021-25435-4 (PMC8387397; doi:10.1038/s41467-021-25435-4)
Supplement: Supplementary file 12 — Supplementary Data 9 [file 41467_2021_25435_MOESM12_ESM.xlsx]

## Sheet: Supplementary Data 9
Supplementary Data 9. Summary of additional models used for coalescent simulations. In addition to models used in our original submission (Hsieh et al. 2019), we also generated simulations using demographic models implemented by the PopSim consortium—an open-source population genetics project (Stdpopsim; Adrion et al. 2020)— as well as models recently published for Siberians (Hsieh et al. 2017) a…
Super population	Reference	Model ID in Stdpopsim
African	Jouganous et al. 2017	OutOfAfrica_4J17
American	Browning et al. 2011	AmericanAdmixture_4B11
East Asian	Jouganous et al. 2017	OutOfAfrica_4J17
European	Jouganous et al. 2017	OutOfAfrica_4J17
Middle Easterner	Gladstein and Hammer 2019	AshkSub_7G19
Melanesian	Malaspinas et al. 2016	Melanesian_6H19
Siberian	Hsieh et al. 2017	-
South Asian	Terhorst et al. 2019	-
Archaic hominin	Jacobs et al. 2019	PapuansOutOfAfrica_10J19
