# Supplementary material for: Evidence for opposing selective forces operating on human-specific duplicated TCAF genes in Neanderthals and humans
Source: Nat Commun. 2021 Aug 25;12:5118. doi: 10.1038/s41467-021-25435-4 (PMC8387397; doi:10.1038/s41467-021-25435-4)
Supplement: Supplementary file 13 — Supplementary Data 10 [file 41467_2021_25435_MOESM13_ESM.xlsx]

## Sheet: Supplementary Data 10
Supplementary Data 10. Numbers of windows in the TCAF locus in the extreme tails of genome-wide distribution of observed and simulated Tajima’s D and Fay and Wu’s H. Data were directly extracted from Fig. 5c and Supplementary Figs. 34-35. A total of 29 windows in the TCAF locus were used in the comparisons. The numbers in parentheses are the thresholds used to determine if the values of the stati…
Archaic hominin	Tajima’s D		Fay and Wu’s H
	#windows at the 1% tail	#windows at the 5% tail	#windows at the 1% tail	#windows at the 5% tail
Whole genome	5/29 (	10/29 (	3/29 (	8/29 (
Simulated genome	0/29 (	1/29 (	2/29 (	3/29 (
Simulated TCAF locus	1/29 (	11/29 (	1/29 (	3/29 (
Neanderthal	Tajima’s D		Fay and Wu’s H
	#windows at the 1% tail	#windows at the 5% tail	#windows at the 1% tail	#windows at the 5% tail
Whole genome	9/29 (	12/29 (	4/29 (	11/29 (
Simulated genome	0/29 (	1/29 (	0/29 (	2/29 (
Simulated TCAF locus	0/29 (	3/29 (	0/29 (	2/29 (
Native American	Tajima’s D
	#windows at the 1% tail	#windows at the 5% tail
Whole genome	0/29 (	3/29 (
Simulated genome	9/29 (	17/29 (
Simulated TCAF locus	9/29 (	16/29 (
