# Supplementary material for: Evidence for opposing selective forces operating on human-specific duplicated TCAF genes in Neanderthals and humans
Source: Nat Commun. 2021 Aug 25;12:5118. doi: 10.1038/s41467-021-25435-4 (PMC8387397; doi:10.1038/s41467-021-25435-4)
Supplement: Supplementary file 14 — Supplementary Data 11 [file 41467_2021_25435_MOESM14_ESM.xlsx]

## Sheet: Supplementary Data 11
Supplementary Data 11. IsoSeq probe design sequences
SequenceName	Sequence
176360_8716475_GNRHR2_2_1_1	CTGTTCCTGTTCCACACGGTCCACTGAGCTGGCCCAGTCCCTTTCACTCAGTGTGTCACCAAAGGCAGCTTCAAGGCTCAATGGCAAGAGACCACCTATAACCTCTTCACCTTCTGCTGC
176360_8716475_GNRHR2_2_1_2	CCACCTATAACCTCTTCACCTTCTGCTGCCTCTTTCTGCTGCCACTGACTGCCATGGCCATCTGCTATAGCCGCATTGTCCTCAGTGTGTCCAGGCCCCAGACAAGGAAGGGGAGCCATG
176360_8716476_RBM8_1_1_1	ATGGCGGACGTGCTAGATCTTCACGAGGCTGGGGGCGAAGATTTCGCCATGGATGAGGATGGGGACGAGAGCATTCACAAACTGAAAGAAAAAGCGAAGAAACGGAAGGGTCGCGGCTTT
176360_8716476_RBM8_1_1_2	ACGGAAGGGTCGCGGCTTTGGCTCCGAAGAGGGGTCCCGAGCGCGGATGCGTGAGGATTATGACAGCGTGGAGCAGGATGGCGATGAACCCGGACCACAACGCTCTGTTGAAGGCTGGAT
176360_8716476_RBM8_1_1_3	GCTCTGTTGAAGGCTGGATTCTCTTTGTAACTGGAGTCCATGAGGAAGCCACCGAAGAAGACATACACGACAAATTCGCAGAATATGGGGAAATTAAAAACATTCATCTCAACCTCGACA
176360_8716476_RBM8_1_1_4	ATTCATCTCAACCTCGACAGGCGAACAGGATATCTGAAGGGGTATACTCTAGTTGAATATGAAACATACAAGGAAGCCCAGGCTGCTATGGAGGGACTCAATGGCCAGGATTTGATGGGA
176360_8716476_RBM8_1_1_5	TGGCCAGGATTTGATGGGACAGCCCATCAGCGTTGACTGGTGTTTTGTTCGGGGTCCACCAAAAGGCAAGAGGAGAGGTGGCCGAAGACGCAGCAGAAGTCCAGACCGGAGACGTCGCTG
176360_8716477_FCGR1A_1_1_1	TTCTAATTTGGCTCTGGAGCCACCAGCAGAACCTCTTCAATATCTTGCATGTTACAGATTTCACTGCTCCCACCAGCTTGGAGACAACATGTGGTTCTTGACAACTCTGCTCCTTTGGG
176360_8716478_FCGR1A_4_1_1	GCTGGCTACTACTGCAGGTCTCCAGCAGAGTCTTCACGGAAGGAGAACCTCTGGCCTTGAGGTGTCATGCGTGGAAGGATAAGCTGGTGTACAATGTGCTTTACTATCGAAATGGCAAAG
176360_8716478_FCGR1A_4_1_2	GGCAAAGCCTTTAAGTTTTTCCACTGGAATTCTAACCTCACCATTCTGAAAACCAACATAAGTCACAATGGCACCTACCATTGCTCAGGCATGGGAAAGCATCGCTACACATCAGCAGGA
176360_8716478_FCGR1A_4_1_3	AGCAGGAATATCTGTCACTGTGAAAGAGCTATTTCCAGCTCCAGTGCTGAATGCATCTGTGACATCCCCACTCCTGGAGGGGAATCTGGTCACCCTGAGCTGTGAAACAAAGTTGCTCTT
176360_8716478_FCGR1A_4_1_4	TGCTCTTGCAGAGGCCTGGTTTGCAGCTTTACTTCTCCTTCTACATGGGCAGCAAGACCCTGCGAGGCAGGAACACATCCTCTGAATACCAAATACTAACTGCTAGAAGAGAAGACTCTG
176360_8716478_FCGR1A_4_1_5	GACTCTGGGTTATACTGGTGCGAGGCTGCCACAGAGGATGGAAATGTCCTTAAGCGCAGCCCTGAGTTGGAGCTTCAAGTGCTTGGCCTCCAGTTACCAACTCCTGTCTGGTTTCATGTC
176360_8716478_FCGR1A_4_1_6	TCATGTCCTTTTCTATCTGGCAGTGGGAATAATGTTTTTAGTGAACACTGTTCTCTGGGTGACAATACGTAAAGAACTGAAAAGAAAGAAAAAGTGGGATTTAGAAATCTCTTTGGATTC
176360_8716479_HIST2H2BF_1_1_1	GGTAGTTCGGATTACTTCTTTAAGTCTCTTTTCTCTTTTTTCGCGCAAAAATGCCGGATCCAGCGAAATCCGCTCCTGCTCCCAAGAAGGGCTCCAAAAAGGCTGTTACGAAAGTGCAGA
176360_8716479_HIST2H2BF_1_1_2	CTGTTACGAAAGTGCAGAAGAAGGACGGCAAGAAGCGCAAGCGCAGCCGCAAGGAGAGCTACTCCGTTTACGTGTACAAGGTGCTGAAGCAGGTCCACCCCGACACCGGCATCTCGTCCA
176360_8716479_HIST2H2BF_1_1_3	ACACCGGCATCTCGTCCAAGGCCATGGGCATCATGAACTCCTTCGTCAACGACATCTTCGAGCGCATCGCGGGAGAGGCGTCCCGCCTGGCGCACTACAACAAGCGCTCCACCATCACAT
176360_8716479_HIST2H2BF_1_1_4	AGCGCTCCACCATCACATCCCGCGAGATCCAGACGGCCGTGCGCCTGCTGCTGCCCGGCGAGCTGGCCAAGCACGCCGTGTCCGAGGGCACCAAGGCGGTCACCAAGTACACCAGCTCGA
176360_8716480_HIST2H3D_1_1_1	ATGGCCCGTACTAAGCAGACTGCCCGCAAGTCGACCGGCGGCAAGGCCCCGAGGAAGCAGCTGGCTACCAAAGCGGCCCGCAAGAGCGCGCCGGCCACGGGCGGGGTGAAGAAGCCGCAC
176360_8716480_HIST2H3D_1_1_2	CGGGCGGGGTGAAGAAGCCGCACCGCTACCGGCCCGGCACCGTGGCTCTGCGGGAGATCCGGCGCTACCAGAAGTCTACGGAGCTGCTGATCCGCAAGCTGCCCTTCCAGCGGCTGGTAC
176360_8716480_HIST2H3D_1_1_3	GCTGCCCTTCCAGCGGCTGGTACGCGAGATCGCGCAGGACTTTAAGACGGACCTGCGCTTCCAGAGCTCGGCCGTGATGGCGCTGCAGGAGGCCAGCGAGGCCTACCTGGTGGGGCTGTT
176360_8716480_HIST2H3D_1_1_4	GAGGCCTACCTGGTGGGGCTGTTCGAAGACACGAACCTGTGCGCCATCCATGCCAAGCGCGTGACCATCATGCCCAAGGACATCCAGTTGGCCCGCCGCATCCGCGGGGAGCGGGCCTA
176360_8716481_LINC00152_1_1_1	GTGCGCCTTTTTTTTTTTTTCCTTCTTAGTCGTGTGTACATCATTGGGAATGGAGGGAAATAAATGACTGGATGGTCGCTGCTTTTTAAGTTTCAAATTGACATTCCAGACAAGCGGTGC
176360_8716481_LINC00152_1_1_2	ATGGTCGCTGCTTTTTAAGTTTCAAATTGACATTCCAGACAAGCGGTGCCTGAGCCCGTGCCTGTCTTCAGATCTTCACAGCACAGTTCCTGGGAAGGTGGAGCCACCAGCCTCTCCTTG
176360_8716482_LINC00152_2_1_1	AATAACTGGGAGATGAAACAGGAAGCTCTATGACACACTTGATCGAATATGACAGACACCGAAAATCACGACTCAGCCCCCTCCAGCACCTCTACCTGTTGCCCGCCGATCACAGCCGGA
176360_8716482_LINC00152_2_1_2	TACCTGTTGCCCGCCGATCACAGCCGGAATGCAGCTGAAAGATTCCCTGGGGCCTGGTTCCAACCGCCCACTGTGGACTCTGAGGCCTCTGCATTTGCGGGTGGTCTGCCTGTGATATTT
176360_8716482_LINC00152_2_1_3	ATTTGCGGGTGGTCTGCCTGTGATATTTTGGTCATGGGCTGGTCTGGTCGGTTTCCCATTTGTCTGGCCAGTCTCTATGTGTCTTAATCCCTTGTCCTTCATTAAAAGCAAAACTAAAGA
176360_8716483_ANAPC1_1_1_1	ATGTCGAACTTCTATGAAGAAAGGACAACGATGATTGCAGCAAGGGATTTGCAGGAATTTGTTCCTTTTGGTCGAGACCACTGCAAGCACCACCCTAATGCTTTGAACCTTCAACTTCGC
176360_8716483_ANAPC1_1_1_3	TAAGTGAAATTGGAGAAGATGTGGACTATGATGAGGAACTCTATGTTGCTGGAAATATGGTGATATGGAGCAAAGGAAGTAAAAGCCAGGCATTGGCAGTTTATAAAGCATTTACAGTTG
176360_8716483_ANAPC1_1_1_5	TAACATGCATAGCATAGAAGGAAAGGATTACATAGCTTCATTACCATTTCAGGTTGCAAATGTTTGGCCCACTAAATATGGATTGCTGTTTGAACGAAGCGCTTCTTCACATGAAGTACC
176360_8716483_ANAPC1_1_1_7	GTTGTAGATCATGCAATGAAAATTGTTTTCCTCAATACTGACCCCTCTATTGTAATGACTTATGATGCTGTTCAAAATGTGCATTCTGTGTGGACTCTCCGGAGAGTCAAATCAGAGGAA
176360_8716483_ANAPC1_1_1_9	CTTTCCAGAATTACTCCTCCATTCACAGCCAGAGTCGCTCAACCTCATCACCCAGTCTACATTCTCGCTCACCTTCTATTTCCAACATGGCAGCTCTAAGTCGTGCTCATTCTCCTGCGT
176360_8716483_ANAPC1_1_1_11	ACCAGAAACGGAGCCAATTGTTCCTGAACTGTGTATTGACCATTTGTGGACAGAAACGATTACTAATATAAGAGAGAAAAATTCACAAGCCTCAAAAGTGTTTATTACATCTGACCTATG
176360_8716483_ANAPC1_1_1_13	AAGGATGCAGCACCAGTGGAGAAAATAGACACCATGCTGGTCTTGGAAGGCAGTGGAAACCTGGTGCTATACACAGGAGTGGTTCGGGTGGGAAAGGTTTTTATTCCTGGACTGCCAGCT
176360_8716483_ANAPC1_1_1_15	CAGTTCCAGAACTGAGGGATTCTTCAAAACTTCATGATTCTCTCTATAATGAGGATTGTACTTTCCAACAGCTTGGAACTTACATTCATTCTATCAGAGATCCTGTCCATAACAGAGTCA
176360_8716483_ANAPC1_1_1_17	TCAGATGCTTGTCAAGTGGTACAATGTCCACAGTGCTCCAGGAGGACCCAGTTATCACTCAGAGTGGAATTTATTTGTGACTTGTCTCATGAACATGATGGGTTATAACACAGACCGCTT
176360_8716483_ANAPC1_1_1_19	TACCACCAGAATGTTGAGTCTCATCTTTTGAACAGATCTTTATGTCTGAGTCCTTCAGAAGCTTCACAGATGAAGGATGAGGATTTTTCACAGAATCTCAGTCTGGATTCTTCTACACTT
176360_8716483_ANAPC1_1_1_21	CAAGGGACTTAAAATTGGGGCCTTATGTAGATCATTACTATAGAGACTACCCAACGCTTGTCAGAACTACTGGACAAGTGTGCACAATTGATCCAGGTCAAACAGGATTTATGCATCATC
176360_8716483_ANAPC1_1_1_23	AGTCTTGAGTATTGCACTGTACATACTTGGTGATGAGAGCTTGGTTTCTGATGAATCCTCACAGTATTTAACCAGAATAACTATAGCCCCCCAGAAGTTGCAAGTAGAACAAGAGGAAAA
176360_8716483_ANAPC1_1_1_25	CTTCCCATCAGAGATGCAATTTATCACTGTCGTGAGCAGCCTGCCTCAGACTGGCCAGAAGCTGTCTGTCTCTTGATTGGACGTCAGGATCTTTCCAAGCAGGCCTGCGAAGGAAACTTA
176360_8716483_ANAPC1_1_1_27	TAAGGGTGCAGGATGTGCGAAGGCTTCTTCAGAGTGCGCATCCTGTCCGTGTCAACGTAGTGCAGTACCCAGAGCTCAGTGACCACGAGTTCATCGAGGAAAAGGAAAACAGATTGCTCC
176360_8716483_ANAPC1_1_1_29	CCCTCCTCGGAACACAACAGTAGACCTTAATAGTGGAAACATCGATGTGCCTCCCAACATGACAAGCTGGGCCAGCTTTCATAATGGTGTGGCTGCTGGCCTGAAGATAGCTCCTGCCTC
176360_8716483_ANAPC1_1_1_31	CTCAATATCCATGACTACTTGACCAAGGGCCATGAAATGACAAGCATTGGACTGCTACTTGGTGTTTCTGCTGCAAAACTAGGCACCATGGATATGTCTATTACTCGGCTTCTTAGCATT
176360_8716483_ANAPC1_1_1_33	CAGAAGTCCTGTTGGCTGAGATAGGACGGCCTCCTGGTCCTGAAATGGAATACTGCACTGACAGAGAGTCATACTCCTTAGCTGCTGGCTTGGCCCTGGGCATGGTCTGCTTGGGGCATG
176360_8716483_ANAPC1_1_1_35	TTATCAAATCAAAGAAGGAGATACCATAAATGTGGATGTGACTTGTCCAGGTGCTACTCTAGCTTTGGCTATGATCTACTTAAAAACCAATAACAGATCTATTGCAGATTGGCTCCGAGC
176360_8716483_ANAPC1_1_1_38	CTGCTTGTCTCTGGGTTTTCGATTTGCTGGCTCAGAAAACTTATCAGCATTTAACTGTTTGCATAAATTTGCCAAAGATTTTATGACTTATTTGTCCGCACCTAATGCTTCTGTTACAGG
176360_8716483_ANAPC1_1_1_41	CCTTTATCCGCACTTCCCAGCTCACAGCACTGACAACCGGTATCATCTCCAGGCTCTCCGGCACCTCTATGTGCTGGCCGCGGAGCCCAGGCTTCTAGTGCCTGTGGATGTGGACACAAA
176360_8716483_ANAPC1_1_1_44	CTCCTACAAAGAAGATCCAATGGGATGGCAAAGTTTGTTGGCTCAGACTGTTGCTAACAGGAACTCTGAAGCCCGGGCTTTCAAGCCAGAAACAATCTCAGCATTCACTTCTGATCCAGC
176360_8716483_ANAPC1_1_1_47	CCATCAGGAGCGGCTGCAGAACCACCCTAAGCGGGGGCTCTTTATGAACTCGGAATTCCTCCCTGTTGTGAAGTGCACCATTGATAATACCCTGGACCAGTGGCTACAAGTCGGGGGTGA
176360_8716484_OCLN_1_1_1	ATGTCATCCAGGCCTCTTGAAAGTCCACCTCCTTACAGGCCTGATGAATTCAAACCGAATCATTATGCACCAAGCAATGACATATATGGTGGAGAGATGCATGTTCGACCAATGCTCTCT
176360_8716485_OCLN_2_1_3	TCTGGATCTCTATATGGTTCACAAATATATGCCCTCTGCAACCAATTTTATACACCTGCAGCTACTGGACTCTACGTGGATCAGTATTTGTATCACTACTGTGTTGTGGATCCCCAGGAG
176360_8716486_OCLN_3_1_2	AACACATTTATGATGAGCAGCCCCCCAATGTCGAGGAGTGGGTTAAAAATGTGTCTGCAGGCACACAGGACGTGCCTTCACCCCCATCTGACTATGTGGAAAGAGTTGACAGTCCCATGG
176360_8716486_OCLN_3_1_3	CATACTCTTCCAATGGCAAAGTGAATGACAAGCGGTTTTATCCAGAGTCTTCCTATAAATCCACGCCGGTTCCTGAAGTGGTTCAGGAGCTTCCATTAACTTCGCCTGTGGATGACTTCA
176360_8716486_OCLN_3_1_4	GGCAGCCTCGTTACAGCAGCGGTGGTAACTTTGAGACACCTTCAAAAAGAGCACCTGCAAAGGGAAGAGCAGGAAGGTCAAAGAGAACAGAGCAAGATCACTATGAGACAGACTACACAA
176360_8716486_OCLN_3_1_5	CTGGCGGCGAGTCCTGTGATGAGCTGGAGGAGGACTGGATCAGGGAATATCCACCTATCACTTCAGATCAACAAAGACAACTGTACAAGAGGAATTTTGACACTGGCCTACAGGAATACA
176360_8716486_OCLN_3_1_6	AGAGCTTACAATCAGAACTTGATGAGATCAATAAAGAACTCTCCCGTTTGGATAAAGAATTGGATGACTATAGAGAAGAAAGTGAAGAGTACATGGCTGCTGCTGATGAATACAATAGAC
176360_8716486_OCLN_3_1_7	TGAAGCAAGTGAAGGGATCTGCAGATTACAAAAGTAAGAAGAATCATTGCAAGCAGTTAAAGAGCAAATTGTCACACATCAAGAAGATGGTTGGAGACTATGATAGACAGAAAACATAG
176360_8716487_GTF2H2_1_1_1	TTGTTGGAATACTTTGTAGAGGAATATTTTGATCAAAATCCTATTAGTCAGATTGGAATAATTGTAACTAAGAGTAAAAGAGCTGAAAAATTGACTGAACTTTCAGGAAACCCAAGAAAA
176360_8716487_GTF2H2_1_1_2	AAAACATATAACGTCTTTGAAGAAAGCTGTGGATATGACCTGCCATGGAGAGCCATCTCTTTATAATTCCCTAAGCATGGCTATGCAGACTCTAAAACACATGCCTGGACATACAAGTCG
176360_8716487_GTF2H2_1_1_3	GTCGAGAAGTACTAATCATCTTTAGCAGCCTTACAACTTGCGATCCATCTAATATTTATGATCTAATCAAGACCCTAAAGGCAGCTAAAATTAGAGTATCTGTTACTGGATTGTCTGCAG
176360_8716487_GTF2H2_1_1_5	TAGCTCAAGTTCTGAATGCTCACTTATTCGTATGGGATTTCCTCAGCACACCATTGCTTCTTTATCTGACCAGGATGCAAAACCCTCTTTCAGCATGGCGCATTTGGATGGCAATACTGA
176360_8716487_GTF2H2_1_1_7	GCACGGTCTTACCATCATTTGTTTCCTTTGGATGCTTTTCAAGAAATTCCCCTAGAAGAATATAATGGAGAAAGATTTTGTTATGGATGTCAGGGGGAATTGAAAGACCAACATGTTTAT
176360_8716487_GTF2H2_1_1_8	TTATGTTTGTGCTGTGTGCCAAAATGTTTTCTGTGTGGACTGTGATGTTTTTGTTCATGATTCTCTACACTGTTGCCCTGGCTGTATTCATAAGATTCCAGCTCCTTCAGGTGTTTGA
176360_8716488_SERF1_1_1_1	GTGGAAATCAACGAGAACTTGCCCGCCAGAAAAACATGAAGAAAACCCAGGAAATTAGCAAGGGAAAGAGGAAAGAGGATAGCTTGACTGCCTCTCAGAGAAAGCAGAGGGACTCTGAGA
176360_8716488_SERF1_1_1_2	GGAAAGAGGAAAGAGGATAGCTTGACTGCCTCTCAGAGAAAGCAGAGGGACTCTGAGATCATGCAAGAAAAGCAGAAGGCAGCTAATGAGAAGAAGTCTATGCAGACAAGAGAAAAGTGA
176360_8716489_SMN1_1_1_1	ATGGCGATGAGCAGCGGCGGCAGTGGTGGCGGCGTCCCGGAGCAGGAGGATTCCGTGCTGTTCCGGCGCGGCACAGGCCAGAGCGATGATTCTGACATTTGGGATGATACAGCACTGATA
176360_8716489_SMN1_1_1_2	GGATGATACAGCACTGATAAAAGCATATGATAAAGCTGTGGCTTCATTTAAGCATGCTCTAAAGAATGGTGACATTTGTGAAACTTCGGGTAAACCAAAAACCACACCTAAAAGAAAACC
176360_8716489_SMN1_1_1_3	CCACACCTAAAAGAAAACCTGCTAAGAAGAATAAAAGCCAAAAGAAGAATACTGCAGCTTCCTTACAACAGTGGAAAGTTGGGGACAAATGTTCTGCCATTTGGTCAGAAGACGGTTGCA
176360_8716489_SMN1_1_1_4	TGGTCAGAAGACGGTTGCATTTACCCAGCTACCATTGCTTCAATTGATTTTAAGAGAGAAACCTGTGTTGTGGTTTACACTGGATATGGAAATAGAGAGGAGCAAAATCTGTCCGATCTA
176360_8716489_SMN1_1_1_5	GCAAAATCTGTCCGATCTACTTTCCCCAATCTGTGAAGTAGCTAATAATATAGAACAAAATGCTCAAGAGAATGAAAATGAAAGCCAAGTTTCAACAGATGAAAGTGAGAACTCCAGGTC
176360_8716489_SMN1_1_1_6	AAAGTGAGAACTCCAGGTCTCCTGGAAATAAATCAGATAACATCAAGCCCAAATCTGCTCCATGGAACTCTTTTCTCCCTCCACCACCCCCCATGCCAGGGCCAAGACTGGGACCAGGAA
176360_8716490_NAIP_1_1_1	CCAAAGTAGCAATCAGTGGAGGTTTCCAGAAACTTGAGAACCTAAAGCTTTCAATCAATCACAAGATTACAGAGGAAGGATACAGAAATTTCTTTCAAGCACTGGACAACATGCCAAACT
176360_8716490_NAIP_1_1_2	CTTGCAGGAGTTGGACATCTCCAGGCATTTCACAGAGTGTATCAAAGCTCAGGCCACAACAGTCAAGTCTTTGAGTCAATGTGTGTTACGACTACCAAGGCTCATTAGACTGAACATGTT
176360_8716490_NAIP_1_1_3	TTAAGTTGGCTCTTGGATGCAGATGATATTGCATTGCTTAATGTCATGAAAGAAAGACATCCTCAATCTAAGTACTTAACTATTCTCCAGAAATGGATACTGCCGTTCTCTCCAATCATT
176360_8716490_NAIP_1_1_4	TTCAGAAATAAATGTGAATTTCTTCGGAGTAAGAAATCCTCAGAGGAAATTACCCAGTATATTCAAAGCTACAAGGGATTTGTTGACATAACGGGAGAACATTTTGTGAATTCCTGGGTC
176360_8716490_NAIP_1_1_5	TCCAGAGAGAATTACCTATGGCATCAGCTTATTGCAATGACAGCATCTTTGCTTACGAAGAACTACGGCTGGACTCTTTTAAGGACTGGCCCCGGGAATCAGCTGTGGGAGTTGCAGCAC
176360_8716490_NAIP_1_1_6	ACTGGCCAAAGCAGGTCTTTTCTACACAGGTATAAAGGACATCGTCCAGTGCTTTTCCTGTGGAGGGTGTTTAGAGAAATGGCAGGAAGGTGATGACCCATTAGACGATCACACCAGATG
176360_8716490_NAIP_1_1_7	TGTTTTCCCAATTGTCCATTTCTCCAAAATATGAAGTCCTCTGCGGAAGTGACTCCAGACCTTCAGAGCCGTGGTGAACTTTGTGAATTACTGGAAACCACAAGTGAAAGCAATCTTGAA
176360_8716490_NAIP_1_1_8	AAGATTCAATAGCAGTTGGTCCTATAGTGCCAGAAATGGCACAGGGTGAAGCCCAGTGGTTTCAAGAGGCAAAGAATCTGAATGAGCAGCTGAGAGCAGCTTATACCAGCGCCAGTTTCC
176360_8716490_NAIP_1_1_9	CCGCCACATGTCTTTGCTTGATATCTCTTCCGATCTGGCCACGGACCACTTGCTGGGCTGTGATCTGTCTATTGCTTCAAAACACATCAGCAAACCTGTGCAAGAACCTCTGGTGCTGCC
176360_8716490_NAIP_1_1_13	CGGACCTGCCTATTGATTGCTGTCCGTACAAACAGGGCCAGGGACATCCGCCGATACCTAGAGACCATTCTAGAGATCAAAGCATTTCCCTTTTATAATACTGTCTGTATATTACGGAAG
176360_8716490_NAIP_1_1_17	TTACAGCCCAGAGACTAAGACCATTCTACCGGTTTTTAAGTCCTGCCTTCCAAGAATTTCTTGCGGGGATGAGGCTGATTGAACTCCTGGATTCAGATAGGCAGGAACATCAAGATTTGG
176360_8716490_NAIP_1_1_21	TCAAGGGAGAACACTGACTTTGGGTGCGCTTAACTTACAGTACTTTTTCGACCACCCAGAAAGCTTGTCATTGTTGAGGAGCATCCACTTCCCAATACGAGGAAATAAGACATCACCCAG
176360_8716490_NAIP_1_1_25	CCAGCTCTTGAGCTGTCTAAGGCCTCTGTCACCAAGTGCTCCATAAGCAAGTTGGAACTCAGCGCAGCCGAACAGGAACTGCTTCTCACCCTGCCTTCCCTGGAATCTCTTGAAGTCTCA
176360_8716490_NAIP_1_1_26	CAGGGACAATCCAGTCACAAGACCAAATCTTTCCTAATCTGGATAAGTTCCTGTGCCTGAAAGAACTGTCTGTGGATCTGGAGGGCAATATAAATGTTTTTTCAGTCATTCCTGAAGAAT
176360_8716490_NAIP_1_1_27	ATTTCCAAACTTCCACCATATGGAGAAATTATTGATCCAAATTTCAGCTGAGTATGATCCTTCCAAACTAGTAAAATTAATTCAAAATTCTCCAAACCTTCATGTTTTCCATCTGAAGTG
176360_8716490_NAIP_1_1_28	TGTAACTTCTTTTCGGATTTTGGGTCTCTCATGACTATGCTTGTTTCCTGTAAGAAACTCACAGAAATTAAGTTTTCGGATTCATTTTTTCAAGCCGTCCCATTTGTTGCCAGTTTGCCA
176360_8716490_NAIP_1_1_29	CAAATTTTATTTCTCTGAAGATATTAAATCTTGAAGGCCAGCAATTTCCTGATGAGGAAACATCAGAAAAATTTGCCTACATTTTAGGTTCTCTTAGTAACCTGGAAGAATTGATCCTTC
176360_8716490_NAIP_1_1_30	TCCTACTGGGGATGGAATTTATCGAGTGGCCAAACTGATCATCCAGCAGTGTCAGCAGCTTCATTGTCTCCGAGTCCTCTCATTTTTCAAGACTTTGAATGATGACAGCGTGGTGGAAAT
176360_8716491_DUSP22_1_1_1	ATGGGGAATGGGATGAACAAGATCCTGCCCGGCCTGTACATCGGCAACTTCAAAGATGCCAGAGACGCGGAACAATTGAGCAAGAACAAGGTGACACATATTCTGTCTGTCCACGATAGT
176360_8716491_DUSP22_1_1_2	TTCTGTCTGTCCACGATAGTGCCAGGCCTATGTTGGAGGGAGTTAAATACCTGTGCATCCCAGCAGCGGATTCACCATCTCAAAACCTGACAAGACATTTCAAAGAAAGTATTAAATTCA
176360_8716491_DUSP22_1_1_3	CAAAGAAAGTATTAAATTCATTCACGAGTGCCGGCTCCGCGGTGAGAGCTGCCTTGTACACTGCCTGGCCGGGGTCTCCAGGAGCGTGACACTGGTGATCGCATACATCATGACCGTCAC
176360_8716491_DUSP22_1_1_4	GCATACATCATGACCGTCACTGACTTTGGCTGGGAGGATGCCCTGCACACCGTGCGTGCTGGGAGATCCTGTGCCAACCCCAACGTGGGCTTCCAGAGACAGCTCCAGGAGTTTGAGAAG
176360_8716491_DUSP22_1_1_5	AGCTCCAGGAGTTTGAGAAGCATGAGGTCCATCAGTATCGGCAGTGGCTGAAGGAAGAATATGGAGAGAGCCCTTTGCAGGATGCAGAAGAAGCCAAAAACATTCTGGGTAAATATAAGG
176360_8716491_DUSP22_1_1_6	CATTCTGGGTAAATATAAGGAGCAAGGGCGCACAGAGCCCCAGCCCGGCGCCAGGCGGTGGAGCAGTTTTCCGGCACTGGCTCCGCTGACCTACGATAATTATACGACGGAGACCTAA
176360_8716492_ZNF322_1_1_1	ATGTACACTTCAGAAGAGAAATGTAATCAGAGAACTCAAAAAAGGAAAATATATAATGTATGCCCTCGGAAGGGTAAAAAGATTTTTATTCATATGCATGAGATTATTCAGATAGATGGT
176360_8716492_ZNF322_1_1_3	TGATATGTGTGAGAAAACCTTTGTCCAAAGCTCAGATCTTACTTCACACCAGAGGATCCACAATTACGAGAAACCTTATAAATGTAGCAAATGTGAGAAGAGCTTTTGGCATCACTTAGC
176360_8716492_ZNF322_1_1_5	AGCGAAGCCATACTGGCGAGAAACCATATCTATGTAGTGAGTGTGACAAATGCTTCAGTAGAAGTACAAACCTCATAAGGCATCGAAGAACTCACACAGGTGAGAAACCATTTAAGTGTC
176360_8716492_ZNF322_1_1_7	AGTTACCGACACCGTTCAGCCTTCATTGTACATAAAAGAGTTCATACTGGGGAGAAGCCCTATAAGTGTGGTGCCTGTGAAAAATGCTTTGGCCAGAAATCAGACCTTATCGTGCACCAG
176360_8716492_ZNF322_1_1_9	CACTTTTAAATGCCTTGAATATGAAAAAAGCTTTAACTGTAGCTCAGATCTTATTGTACATCAGAGAATTCACATGGAAGAGAAACCACATCAGTGGTCTGCGTGTGAGAGTGGCTTCCT
176360_8716492_ZNF322_1_1_11	CAGCCCTTCTTCAACATCAGACAGTACACATTGGTGAAAAACCGTTTGTCTGTAATGTGAGTGAAAAAGGTCTTGAGCTTAGCCCTCCCCATGCGTCAGAAGCCTCACAGATGTCTTGA
176360_8716493_TCAF2_1_1_1	ATGGCGACCATTGCTGCTGCTGCGTTTGAGGCCCTCATGGATGGAGTGACATGCTGGGATGTCCCCAGAGGCCCCATCCCCAGTGAACTCCTTCTTATTGGAGAAGCCGCCTTCCCCGTG
176360_8716493_TCAF2_1_1_2	AGAAGCCGCCTTCCCCGTGATGGTGAATGACAAGGGCCAGGTGCTCATTGCTGCCTCCTCCTACGGCCGAGGCCGCCTCGTGGTTGTGTCCCATGAGGGCTACCTGTCGCATACTGGCTT
176360_8716493_TCAF2_1_1_3	ACCTGTCGCATACTGGCTTGGCTCCATTTCTCCTCAATGCAGTGAGCTGGCTCTGTCCCTGTCCTGGGGCTCCCGTGGGAGTGCATCCATCCCTGGCACCTCTAGTAAACATCCTACAGG
176360_8716493_TCAF2_1_1_4	CTAGTAAACATCCTACAGGATGCTGGGCTTGAGGCACAGGTCAAGCCAGAACCAGGAGAGCCCCTAGGGGTTTACTGTATCAATGCCTACAATGACACCTTGACTGCAACGCTGATCCAG
176360_8716493_TCAF2_1_1_5	GACTGCAACGCTGATCCAGTTTGTGAAACATGGAGGGGGCTTGTTAATCGGGGGCCAGGCCTGGTACTGGGCCAGCCAGCACGGCCCTGACAAGGTGCTCTCCAGGTTCCCTGGGAACAA
176360_8716493_TCAF2_1_1_6	CCAGGTTCCCTGGGAACAAGGTGACAAGTGTAGCTGGAGTGTACTTCACTGACACCTATGGGGACAGAGACCGGTTCAAGGTCTCTAAGAAGGTGCCCAAGATCCCACTCCATGTCAG
176360_8716494_TCAF2_2_1_1	GTATGGGGAGGATGTCAGGCAGGACCAGCAGCAGCTCCTGGAGGGGATCTCAGAGCTGGACATCAGGACAGGGGGAGTCCCCTCACAGCTGCTTGTACATGGAGCCCTGGCCTTCCCTCT
176360_8716494_TCAF2_2_1_2	GCCTTCCCTCTGGGGCTGGATGCCTCACTCAACTGCTTCCTGGCGGCTGCTCACTATGGCCGGGGCCGGGTGGTCCTGGCTGCCCACGAGTGCCTGCTCTGTGCTCCCAAGATGGGGCCC
176360_8716494_TCAF2_2_1_3	AGATGGGGCCCTTCTTGCTCAATGCGGTGCGCTGGCTGGCCAGAGGCCAGACAGGCAAAGTTGGGGTGAACACAAATCTAAAAGATCTGTGTCCTCTCCTATCGGAGCATGGCCTGCAAT
176360_8716494_TCAF2_2_1_4	TGGCCTGCAATGCAGCCTGGAGCCCCATCTGAACAGCGACTTGTGTGTCTACTGCTGCAAGGCGTACAGTGACAAGGAGGCTAAGCAGCTGCAGGAGTTTGTGGCTGAGGGTGGGGGGCT
176360_8716494_TCAF2_2_1_5	GGTGGGGGGCTGCTGATTGGGGGCCAGGCCTGGTGGTGGGCCTCCCAGAACCCTGGCCACTGCCCCTTGGCTGGCTTCCCTGGTAACATCATCCTCAACTGCTTTGGCCTCAGCATCCTG
176360_8716494_TCAF2_2_1_6	TCAGCATCCTGCCTCAGACTCTCAAAGCAGGCTGCTTCCCCGTTCCCACCCCTGAGATGAGAAGCTACCACTTCCGCAAGGCGCTCTCTCAATTCCAGGCTATACTGAACCACGAGAATG
176360_8716494_TCAF2_2_1_7	CCACGAGAATGGGAACTTGGAAAAGAGCTGTCTGGCAAAGTTGAGAGTTGATGGTGCAGCCTTCCTACAGATTCCTGCGGAGGGGGTCCCTGCTTACATATCCCTGCACAGGCTCCTGAG
176360_8716494_TCAF2_2_1_8	AGGCTCCTGAGGAAGATGCTACGAGGGTCTGGCCTCCCAGCTGTGAGCCGGGAAAATCCAGTTGCCAGTGACTCCTATGAGGCTGCGGTGCTCTCCCTGGCCACTGGGCTGGCTCACTCT
176360_8716494_TCAF2_2_1_9	TGGCTCACTCTGGAACTGACTGCTCCCAGCTGGCCCAGGGGCTTGGCACCTGGACCTGCTCCTCCAGTTTGTACCCCTCAAAACACCCCATCACCGTGGAGATCAATGGAATCAACCCAG
176360_8716495_TCAF2_3_1_1	GCAACAATGATTGCTGGGTGAGTACCGGGCTCTACCTCCTGGAAGGACAAAATGCAGAAGTCTCACTGTCTGAAGCTGCTGCCTCTGCTGGCCTGAGGGTACAGATAGGCTGCCACACCG
176360_8716495_TCAF2_3_1_2	GGGTACAGATAGGCTGCCACACCGATGACCTTACCAAGGCCAGGAAGCTATCTCGAGCCCCCGTGGTGACTCACCAATGCTGGATGGACAGGACTGAGCGGTCAGTCTCCTGCCTCTGGG
176360_8716495_TCAF2_3_1_3	AGCGGTCAGTCTCCTGCCTCTGGGGCGGCCTCCTCTACGTCATCGTGCCCAAGGGCAGCCAACTAGGCCCTGTGCCTGTCACTATCAGGGGAGCTGTGCCTGCCCCATACTACAAGCTGG
176360_8716496_TCAF2_5_1_1	TAAGACATCGCTGGAGGAGTGGAAGAGGCAGATGCAGGAGAACCTGGCTCCCTGGGGAGAGCTGGCCACGGACAACATCATCCTGACAGTGCCAACCACAAACCTTCAGGCCCTGAAGGA
176360_8716496_TCAF2_5_1_2	CCCCGAGCCTGTGCTCCGCCTCTGGGATGAGATGATGCAGGCTGTGGCCAGGCTGGCGGCTGAGCCCTTCCCTTTCCGCCGTCCTGAGAGGATTGTGGCTGATGTGCAGATCTCAGCTG
176360_8716497_TCAF2_6_1_1	GCTGGATGCATTCAGGATACCCCATCATGTGCCACCTGGAGTCTGTGAAGGAGATCATCAATGAGATGGACATGAGGAGCAGGGGTGTGTGGGGCCCCATCCATGAGCTGGGCCACAACC
176360_8716497_TCAF2_6_1_2	GGGCCACAACCAACAGCGGCATGGATGGGAGTTCCCCCCACACACTACTGAGGCCACCTGTAACCTTTGGTCAGTCTACGTGCATGAAACAGTCCTGGGGATCCCCAGGGCTCAGGCCCA
176360_8716497_TCAF2_6_1_3	GCTCAGGCCCACGAGGCTCTGAGCCCTCCAGAGCGAGAGAGGAGAATCAAGGCCCACCTGGGAAAGGGAGCCCCCCTGTGTGACTGGAATGTATGGACAGCCCTGGAAACATATCTACAG
176360_8716498_OR2A1_1_1_1	TGCAGGAGGTTCACCAGCATCTGGGGCACTGTGTTGCAGGCATAGGCGATGTTGACGACGGCCAGGTGTGAGAGGAAGAAGTACATGGGGGTGTGGAGTCTGGAGTCCAGTGAGATGAGC
176360_8716498_OR2A1_1_1_2	CAGGTGTGAGAGGAAGAAGTACATGGGGGTGTGGAGTCTGGAGTCCAGTGAGATGAGCCCCAGGATGGTCCCATTCCCCAGCAGGGTGAAGACATAGAACAGGGAGAAGAGCCCAAAGAG
176360_8716498_OR2A1_1_1_3	GGATGGTCCCATTCCCCAGCAGGGTGAAGACATAGAACAGGGAGAAGAGCCCAAAGAGGAGCATCTGAATCCTTGGGCCCAGGAGAAATCCCAGTAGGAGGAACTCTGTGACCATTGTCT
176360_8716499_OR2A1_2_1_1	TGGGGGAAAATCAGACAATGGTCACAGAGTTCCTCCTACTGGGATTTCTCCTGGGCCCAAGGATTCAGATGCTCCTCTTTGGGCTCTTCTCCCTGTTCTATATCTTCACCCTGCTGGGGA
176360_8716499_OR2A1_2_1_2	GGGAACGGGGCCATCCTGGGGCTCATCTCACTGGACTCCAGACTCCACACCCCCATGTACTTCTTCCTCTCACACCTGGCTGTCGTCGACATCGCCTACACCCGCAACACGGTGCCCCAG
176360_8716499_OR2A1_2_1_3	CCAGATGCTGGCGAACCTCCTGCATCCAGCCAAGCCCATCTCCTTTGCTGGCTGCATGACGCAGACCTTTCTCTGTTTGAGTTTTGGACACAGCGAATGTCTCCTGCTGGTGCTGATGTC
176360_8716499_OR2A1_2_1_4	TGTCCTACGATCGTTACGTGGCCATCTGCCACCCTCTCCGATACTCCGTCATCATGACCTGGAGAGTCTGCATCACCCTGGCCGTCACTTCCTGGACGTGTGGCTCCCTCCTGGCTCTGG
176360_8716499_OR2A1_2_1_5	CTGGCCCATGTGGTTCTCATCCTAAGACTGCCCTTCTCTGGGCCTCATGAAATCAACCACTTCTTCTGTGAAATCCTGTCTGTCCTCAGGCTGGCCTGTGCTGACACCTGGCTCAACCAG
176360_8716499_OR2A1_2_1_6	CCAGGTGGTCATCTTTGCAGCCTGCGTGTTCTTCCTGGTGGGGCCACCCAGCCTGGTGCTTGTCTCCTACTCGCACATCCTGGCGGCCATCCTGAGGATCCAGTCTGGGGAGGGCCGCAG
176360_8716499_OR2A1_2_1_7	GCAGAAAGGCCTTCTCCACCTGCTCCTCCCACCTCTGCGTGGTGGGACTCTTCTTTGGCAGTGCCATCATCATGTACATGGCCCCCAAGTCCCGCCATCCTGAGGAGCAGCAAAAGGTCT
176360_8716499_OR2A1_2_1_8	GTCTTTTTTCTATTTTACAGTTTTTTCAACCCAACACTTAACCCCCTGATTTACAGCCTGAGGAACGGAGAGGTCAAGGGTGCCCTGAGGAGAGCACTGGGCAAGGAAAGTCATTCCTAA
176360_8716500_ARHGEF5_1_1_1	ATGGAGGCTGAGGAGGCCCAGCGTGGAGCCTCTCCTCCCATCTCTGCCATAGAGGAATTCAGCATTATCCCTGAGGCTCCCATGAGGAGCAGCCAGGTCTCTGCCTTGGGGCTTGAAGCT
176360_8716500_ARHGEF5_1_1_5	TTGGGATCTGGACAGGCAGAAGAAGAAGAGGAAACCTCTTCAGATAACTCTGGTCAGACCAGATATTATTCTCCCTGCGAAGAGCATCCTGCAGAGACCAACCAGAATGAAGGCTCTGAA
176360_8716501_ARHGEF5_1_2_2	GTCCAGAACAGGGAGAAGAGAGGAAGAGGGAGCTGCAGGTGCCAGAAGAGAATAGGGCGGACTCTCAGGACGAAAAGAGTCAAACCTTTTTGGGAAAATCAGAGGAAGTAACTGGAAAGC
176360_8716501_ARHGEF5_1_2_6	TAGATCAAAACAGCCAGCAAGAGGAATCCAGGCTGAGGAAGGGAACAGTGTCCAGCCAAGGGACTGAGGTGGTCTTTGCCAGTGCATCTGTGACTCCTCCAAGGACACCAGATTCAGCTC
176360_8716501_ARHGEF5_1_2_10	CCATCTACAGCTCTGTGACCCCAAGAAGGGACAGAAGGAGTGGTAGGGACTACAGCACCGTTTCAGCATCCCCTACTGCCTTATCCACGCTGAAGCAGGACTCTCAAGAATCCATCTCAA
176360_8716501_ARHGEF5_1_2_14	ACCATGCTCAGGCCACCCCCAGGTGGAGATACAACAAGCCGCTACCCCCTACCCCTGATTTGCCGCAGCCCCACCTTCCTCCCATTTCTGCTCCTGGTAGCTCAAGGATCTACAGGCCTC
176360_8716501_ARHGEF5_1_2_19	TGGAGAAGGCGTCCAGCTGGCCCCACAGGCGGGACTCAGGGAGGCCACCAGGGGACAGCAGTGGACAGGCTGTGGCTCCTAGTGAGGGGGCCAACAAGCACAAGGGCTGGAGCCGGCAGG
176360_8716501_ARHGEF5_1_2_20	GCCTGCGCAGACCTTCCATCTTGCCTGAGGGCTCTTCAGATTCAAGAGGTCCAGCCGTGGAGAAACATCCGGGACCCTCAGACACTGTTGTTTTTCGGGAGAAAAAACCAAAGGAGGTGA
176360_8716501_ARHGEF5_1_2_21	TGGGAGGCTTTTCAAGACGCTGCTCCAAACTCATCAACTCCTCCCAGCTGCTTTACCAGGAGTATAGTGATGTTGTCCTGAATAAGGAGATCCAGAGCCAGCAGCGGCTGGAGAGCCTGT
176360_8716501_ARHGEF5_1_2_22	CCGAGACACCCGGGCCTAGCTCTCCGCGGCAGCCTCGGAAGGCCCTGGTCTCCTCCGAGTCGTACCTGCAGCGGCTCTCCATGGCCTCCAGCGGCTCCCTCTGGCAGGAAATCCCCGTGG
176360_8716501_ARHGEF5_1_2_23	TGCGCAACAGCACCGTGCTGCTCTCCATGACCCATGAAGACCAAAAGCTGCAAGAGGTCAAATTTGAGCTGATTGTGTCAGAGGCCTCCTACCTGCGCAGTCTAAACATAGCTGTGGATC
176360_8716501_ARHGEF5_1_2_24	ATTTCCAACTTTCAACTTCACTCCGGGCCACACTTTCCAACCAGGAGCACCAATGGCTCTTCTCTCGTTTACAGGATGTGCGAGACGTCAGCGCCACGTTCCTTTCAGACCTGGAAGAGA
176360_8716501_ARHGEF5_1_2_25	ACTTTGAGAACAATATCTTCTCCTTCCAAGTATGTGACGTAGTCCTGAACCACGCCCCAGACTTCCGCCGGGTCTACCTGCCTTATGTCACCAACCAGACCTATCAGGAACGCACCTTCC
176360_8716501_ARHGEF5_1_2_26	AGAGCCTGATGAATAGCAACAGCAATTTCCGGGAGGTCTTGGAGAAGCTGGAGAGCGACCCCGTCTGCCAGCGCCTTTCCCTCAAGTCCTTTCTGATTCTGCCCTTCCAACGCATCACCC
176360_8716501_ARHGEF5_1_2_27	GCCTCAAACTGCTGCTCCAGAACATTCTGAAGAGAACACAGCCTGGCTCCTCGGAGGAGGCAGAGGCCACGAAGGCACACCACGCCCTGGAGCAGCTGATCCGGGACTGCAATAACAATG
176360_8716501_ARHGEF5_1_2_28	TCCAGAGTATGCGACGGACAGAGGAACTAATCTACCTGAGCCAGAAGATTGAGTTTGAGTGCAAAATATTCCCGCTCATTTCTCAGTCACGCTGGCTGGTGAAAAGTGGGGAGCTGACAG
176360_8716501_ARHGEF5_1_2_29	CCTTGGAGTTCAGTGCTTCCCCAGGGCTACGAAGGAAGCTGAACACGCGTCCAGTCCACCTGCACCTCTTCAATGACTGTCTGCTGCTGTCTCGGCCCCGAGAGGGTAGCCGATTCCTGG
176360_8716501_ARHGEF5_1_2_30	TATTTGACCATGCTCCCTTCTCCTCCATTCGGGGGGAAAAGTGTGAAATGAAGCTACATGGACCTCACAAAAACCTGTTCCGACTCTTTCTGCGGCAGAACACTCAGGGCGCCCAGGCCG
176360_8716501_ARHGEF5_1_2_31	AGTTCCTCTTCCGCACGGAGACTCAAAGTGAAAAGCTTCGGTGGATCTCAGCCTTGGCCATGCCAAGAGAGGAGTTGGACCTTCTGGAGTGTTACAACTCCCCCCAGGTACAGTGCCTTC
176360_8716501_ARHGEF5_1_2_32	GAGCCTACAAGCCCCGAGAGAATGATGAATTGGCACTGGAGAAAGCCGACGTGGTGATGGTGACTCAGCAGAGCAGTGACGGCTGGCTGGAGGGCGTGAGGCTCTCAGACGGGGAGCGAG
176360_8716501_ARHGEF5_1_2_33	GCTGGTTTCCTGTGCAGCAGGTGGAGTTCATTTCCAACCCAGAGGTCCGTGCACAGAACCTGAAGGAAGCTCATCGAGTCAAGACTGCCAAACTACAGCTGGTGGAACAGCAAGCCTAA
176360_8716502_LOC643650_1_1_1	AATCAGGTTTCAAAGCCACTTCAACTGCACTGGCCCCTGTGGGTCACTGCTGCACCGCCCTGACCCATGTGGGTCCCTGAGGAGCGACCTGCCGGGGCCACCTGGCTGGACGAAAAAGAC
176360_8716502_LOC643650_1_1_2	TGGCCCCTGTGGGTCACTGCTGCACCGCCCTGACCCATGTGGGTCCCTGAGGAGCGACCTGCCGGGGCCACCTGGCTGGACGAAAAAGACACACCTTGGACTTAAGCCGTGAGAAAAAAA
176360_8716503_LOC643650_2_1_1	AGATGAAAAGATGGGCCAGGAGTCCAGTTTCTGGAAGGCCAAGAATCGAAGTAGCAAGCTGCAGCCGTTTTCCAGACAAGCAGGATGTGGGGATGCAGAAGAATTCAGGACTGGAGGGGC
176360_8716503_LOC643650_2_1_2	CAGGACTGGAGGGGCAAACTCCGATGTGACTGAGGCCCCACTGCCAAATGGCAGCATGCTCAGATAGCACCCAGGAATTTGGGGAAAAAAACTGGTGCTCACAGCTGCCCAGTTAAGGCA
176360_8716503_LOC643650_2_1_3	TGCCCAGTTAAGGCACAAGTCTCCCGCCTGCTGCAGGGGTTGTGAGGTGTATCAGAACCTTGAAGAGATACTCTGGGAAGAAAGGCCTTCCCAGACTGCCTCTCCGCAGCGCTGTAAGAA
176360_8716503_LOC643650_2_1_4	GCAGCGCTGTAAGAATCAGATTTCTTCTATGGGGGACTTCCAGGTCTCTTCAGCATTTTCTCAGTCATCACTGTATCCCTGCCACTCAGTGAACCACAGCAACAACTCCCAGCTTCCAGC
176360_8716503_LOC643650_2_1_5	CTCCCAGCTTCCAGCCGAGAAGCTTGACCCTGAAGCTGGCCTCGATTCTCTACAGAAGTGAGGCCACAGAGCACAGGTGAAGGGCCACTTACCTGGTATCATCTCTGGTCTCAGCTCTGG
176360_8716503_LOC643650_2_1_6	TGGTCTCAGCTCTGGAGAACTAGCTCCTCTGCCACTGCCACATCCTGTCCACCAAGACCTCCTTGCTGAACCCCACCCCCACCCGGTGCCTCAGGACCCTAACTTGTTTGCTGACCTCCA
176360_8716504_CHRNA7_1_1_1	TGCTGATGAGCGCTTTGACGCCACATTCCACACTAACGTGTTGGTGAATTCTTCTGGGCATTGCCAGTACCTGCCTCCAGGCATATTCAAGAGTTCCTGCTACATCGATGTACGCTGGTT
176360_8716504_CHRNA7_1_1_2	TGGTTTCCCTTTGATGTGCAGCACTGCAAACTGAAGTTTGGGTCCTGGTCTTACGGAGGCTGGTCCTTGGATCTGCAGATGCAGGAGGCAGATATCAGTGGCTATATCCCCAATGGAGAA
176360_8716504_CHRNA7_1_1_3	GAGAATGGGACCTAGTGGGAATCCCCGGCAAGAGGAGTGAAAGGTTCTATGAGTGCTGCAAAGAGCCCTACCCCGATGTCACCTTCACAGTGACCATGCGCCGCAGGACGCTCTACTATG
176360_8716504_CHRNA7_1_1_4	CTATGGCCTCAACCTGCTGATCCCCTGTGTGCTCATCTCCGCCCTCGCCCTGCTGGTGTTCCTGCTTCCTGCAGATTCCGGGGAGAAGATTTCCCTGGGGATAACAGTCTTACTCTCTCT
176360_8716504_CHRNA7_1_1_5	TCTCTTACCGTCTTCATGCTGCTCGTGGCTGAGATCATGCCCGCAACATCCGATTCGGTACCATTGATAGCCCAGTACTTCGCCAGCACCATGATCATCGTGGGCCTCTCGGTGGTGGTG
176360_8716504_CHRNA7_1_1_6	TGGTGACAGTGATCGTGCTGCAGTACCACCACCACGACCCCGACGGGGGCAAGATGCCCAAGTGGACCAGAGTCATCCTTCTGAACTGGTGCGCGTGGTTCCTGCGAATGAAGAGGCCCG
176360_8716504_CHRNA7_1_1_7	GCCCGGGGAGGACAAGGTGCGCCCGGCCTGCCAGCACAAGCAGCGGCGCTGCAGCCTGGCCAGTGTGGAGATGAGCGCCGTGGCGCCGCCGCCCGCCAGCAACGGGAACCTGCTGTACAT
176360_8716504_CHRNA7_1_1_8	TACATCGGCTTCCGCGGCCTGGACGGCGTGCACTGTGTCCCGACCCCCGACTCTGGGGTAGTGTGTGGCCGCATGGCCTGCTCCCCCACGCACGATGAGCACCTCCTGCACGGCGGGCAA
176360_8716504_CHRNA7_1_1_9	GGCAACCCCCCGAGGGGGACCCGGACTTGGCCAAGATCCTGGAGGAGGTCCGCTACATTGCCAACCGCTTCCGCTGCCAGGACGAAAGCGAGGCGGTCTGCAGCGAGTGGAAGTTCGCCG
176360_8716504_CHRNA7_1_1_10	CGCCGCCTGTGTGGTGGACCGCCTGTGCCTCATGGCCTTCTCGGTCTTCACCATCATCTGCACCATCGGCATCCTGATGTCGGCTCCCAACTTCGTGGAGGCCGTGTCCAAAGACTTTGC
176360_8716505_TCAF1_2_1_1	TTGTGAAGATGACCTCTCCGACGACAGAGAAGAGCTTCTGCATGGGATTTCAGAGCTGGACATCAGCAACTCGGATTGTTTCCCATCCCAGCTGCTAGTGCATGGGGCTTTAGCCTTTCC
176360_8716505_TCAF1_2_1_2	CTCTAGGGTTAGATTCCTACCATGGCTGTGTTATAGCGGCTGCCCGCTATGGCCGGGGCCGGGTGGTTGTGACTGGCCATAAGGTATTATTCACTGTTGGTAAACTGGGCCCCTTTCTGC
176360_8716505_TCAF1_2_1_3	CTCAATGCTGTCCGCTGGCTGGATGGGGGCCGCAGAGGCAAGGTTGTGGTGCAGACAGAGCTGAGAACCCTGAGTGGCCTCCTCGCAGTGGGGGGCATAGACACCAGCATCGAGCCCAAT
176360_8716505_TCAF1_2_1_4	TCTGACCAGTGATGCAAGTGTCTACTGCTTTGAACCCGTGAGTGAAGTGGGGGTCAAGGAACTGCAGGAGTTTGTAGCAGAGGGTGGCGGGCTATTTGTTGGAGCCCAAGCCTGGTGGTG
176360_8716505_TCAF1_2_1_5	GGGCCTTCAAGAACCCCGGAGTGTCCCCTTTGGCTCGATTCCCAGGAAACCTCCTCCTCAACCCCTTTGGCATCAGCATTACAAGCCAAAGCCTCAATCCAGGGCCCTTTCGTACTCCTA
176360_8716505_TCAF1_2_1_6	AAAGCAGGGATAAGGACCTATCACTTCCGCTCCACCTTGGCCGAGTTCCAGGTTATAATGGGCAGGAAGAGAGGAAATGTGGAAAAGGGCTGGTTGGCAAAGCTGGGACCAGATGGTGCA
176360_8716505_TCAF1_2_1_7	AGCTTTCCTGCAGATTCCCGCAGAAGAGATCCCTGCCTACATGTCTGTGCATCGACTCCTGAGGAAGCTGCTAAGTCGATATCGGCTTCCAGTAGCAACCCGAGAGAACCCTGTTATCAA
176360_8716505_TCAF1_2_1_8	ATGACTGCTGCAGAGGTGCTATGCTTTCCCTGGCCACAGGGCTGGCCCACTCTGGAAGCGACCTCTCTCTGTTAGTCCCAGAAATTGAAGATATGTACAGCAGCCCCTATCTGCGCCCCT
176360_8716505_TCAF1_2_1_9	TCAGAATCTCCTATCACCGTCGAGGTCAACTGCACCAATCCAGGCACCAGATATTGCTGGATGAGTACTGGGCTCTACATACCTGGAAGGCAAATTATAGAAGTCTCACTGCCTGAAGCT
176360_8716505_TCAF1_2_1_10	TGCTGCCTCTGCCGACCTGAAGATACAGATTGGCTGCCACACAGATGACCTGACCAGGGCCAGCAAGCTTTTCCGAGGCCCACTCGTAATTAACCGGTGCTGCTTGGACAAACCCACAAA
176360_8716505_TCAF1_2_1_11	AATCGATCACGTGCCTCTGGGGTGGACTCCTCTATATAATTGTGCCTCAGAACAGCAAACTGGGTTCTGTGCCTGTCACCGTGAAGGGGGCTGTGCATGCTCCATACTACAAGCTGGGGG
176360_8716505_TCAF1_2_1_12	GAGACCACCCTGGAGGAGTGGAAGAGGCGTATCCAGGAGAATCCAGGGCCCTGGGGAGAGCTGGCCACGGACAACATCATTCTGACCGTGCCGACCGCAAATCTTCGTACTCTGGAGAAC
176360_8716505_TCAF1_2_1_13	CCCTGAGCCGCTGCTCCGCCTCTGGGATGAGGTGATGCAGGCTGTGGCGCGACTGGGAGCTGAGCCCTTCCCTTTGCGCCTGCCTCAGAGGATTGTTGCCGACGTGCAGATCTCAGTGGG
176360_8716505_TCAF1_2_1_14	GCTGGATGCATGCAGGGTACCCCATCATGTGCCATCTGGAGTCAGTGCAGGAGCTCATCAACGAGAAGCTCATCAGAACCAAGGGGCTGTGGGGCCCCGTCCATGAGCTGGGCCGCAACC
176360_8716505_TCAF1_2_1_15	CAGCAGCGGCAGGAGTGGGAGTTCCCACCACACACCACCGAGGCCACCTGCAACCTGTGGTGTGTGTATGTGCATGAGACGGTCTTGGGCATTCCTCGAAGCCGTGCCAATATTGCTCTG
176360_8716505_TCAF1_2_1_16	GTGGCCCCCAGTTCGGGAGAAGAGAGTCAGAATCTACCTGAGCAAGGGTCCCAATGTGAAAAACTGGAATGCATGGACCGCACTGGAAACGTATTTACAGCTCCAGGAAGCCTTTGGTTG
176360_8716505_TCAF1_2_1_17	GGGAGCCATTCATCCGTCTCTTCACCGAGTACAGGAACCAGACCAACTTGCCCACAGAAAATGTTGACAAAATGAATCTGTGGGTCAAGATGTTCTCCCACCAAGTGCAGAAGAACCTGG
176360_8716505_TCAF1_2_1_18	GCTCCGTTCTTTGAGGCCTGGGCCTGGCCCATCCAGAAGGAAGTGGCTACCAGCCTGGCCTATCTGCCTGAATGGAAGGAAAATATTATGAAATTGTACCTCCTCACACAGAT
176360_8716507_AMY1A_1_1_1	ATGAAGTTCTTTCTGTTGCTTTTCACCATTGGGTTCTGCTGGGCTCAGTATTCCCCAAATACACAACAAGGACGGACATCTATTGTTCATCTGTTTGAATGGCGATGGGTTGATATTGCT
176360_8716507_AMY1A_1_1_3	AGTTAGCTATAAATTATGCACAAGATCTGGAAATGAAGATGAATTTAGAAACATGGTGACTAGATGTAACAATGTTGGGGTTCGTATTTATGTGGATGCTGTAATTAATCATATGTGTGG
176360_8716507_AMY1A_1_1_5	CTGGAAGTGGAGATATCGAGAACTACAATGATGCTACTCAGGTCAGAGATTGTCGTCTGACTGGTCTTCTTGATCTTGCACTGGAGAAGGATTACGTGCGTTCTAAGATTGCCGAATATA
176360_8716507_AMY1A_1_1_7	TTCCCTGCAGGAAGTAAACCTTTCATTTACCAGGAGGTAATTGATCTGGGTGGTGAGCCAATTAAAAGCAGTGACTACTTTGGTAATGGCCGGGTGACAGAATTCAAGTATGGTGCAAAA
176360_8716507_AMY1A_1_1_9	CAATCAACGAGGACATGGGGCTGGAGGAGCCTCTATTCTTACCTTCTGGGATGCTAGGCTGTACAAAATGGCAGTTGGATTTATGCTTGCTCATCCTTACGGATTTACACGAGTAATGTC
176360_8716507_AMY1A_1_1_11	GCAATGACTGGGTCTGTGAACATCGATGGCGCCAAATAAGGAACATGGTTATTTTCCGCAATGTAGTGGATGGCCAGCCTTTTACAAATTGGTATGATAATGGGAGCAACCAAGTGGCTT
176360_8716507_AMY1A_1_1_13	ATTAATGGCAATTGCACAGGCATTAAAATTTACGTTTCTGATGATGGCAAAGCTCATTTTTCTATTAGTAACTCTGCTGAAGATCCATTTATTGCAATTCATGCTGAATCTAAATTGTAA
176360_8716508_AMY1B_1_1_1	ATGAAGCTCTTTTGGTTGCTTTTCACCATTGGGTTCTGCTGGGCTCAGTATTCCTCAAATACACAACAAGGACGAACATCTATTGTTCATCTGTTTGAATGGCGATGGGTTGATATTGCT
176360_8716508_AMY1B_1_1_2	CTCTTGAATGTGAGCGATATTTAGCTCCCAAGGGATTTGGAGGGGTTCAGGTCTCTCCACCAAATGAAAATGTTGCCATTCACAACCCTTTCAGACCTTGGTGGGAAAGATACCAACCAG
176360_8716508_AMY1B_1_1_4	GGTAATGCTGTGAGTGCAGGAACAAGCAGTACCTGTGGAAGTTACTTCAACCCTGGAAGTAGGGACTTTCCAGCAGTCCCATATTCTGGATGGGATTTTAATGATGGTAAATGTAAAACT
176360_8716508_AMY1B_1_1_6	TATGAACCATCTCATTGACATTGGTGTTGCAGGGTTCAGAATTGATGCTTCCAAGCACATGTGGCCTGGAGACATAAAGGCAATTTTGGACAAACTGCATAATCTAAACAGTAACTGGTT
176360_8716508_AMY1B_1_1_8	AACTCGGCACAGTTATTCGCAAGTGGAATGGAGAGAAGATGTCTTACTTAAAGAACTGGGGAGAAGGTTGGGGTTTCATGCCTTCTGACAGAGCGCTTGTCTTTGTGGATAACCATGACA
176360_8716508_AMY1B_1_1_10	TCAAGCTACCGTTGGCCAAGATATTTTGAAAATGGAAAAGATGTTAATGATTGGGTTGGGCCACCAAATGATAATGGAGTAACTAAAGAAGTTACTATTAATCCAGACACTACTTGTGGC
176360_8716508_AMY1B_1_1_12	TTTTGGGAGAGGAAACAGAGGATTCATTGTTTTCAACAATGATGACTGGACATTTTCTTTAACTTTGCAAACTGGTCTTCCTGCTGGCACATACTGTGATGTCATTTCTGGAGATAAAAT
176360_8716511_KANSL1_1_1_1	GAGACGCAGGTCAGAATGGAAATGGGCTGCAGACCGGGCAGCTATTGTCAGCCGCTGGAACTGGCTTCAGGCTCATGTTTCTGACTTGGAATATCGAATTCGTCAGCAAACAGACATTTA
176360_8716511_KANSL1_1_1_2	ACAAACAGATACGTGCTAATAAGGGGTTGATAGTTCTTGGGGAGGTACCTCCCCCAGAGCATACAACAGACTTATTTCTTCCACTTAGTTCTGAGGTGAAGACAGATCATGGGACTGATA
176360_8716511_KANSL1_1_1_4	TAACACTCTTCAGCCTGTCTTGGCAGACCACATTCCAGGTGACAGCTCTGATGCTGAGGAACAATTACATAAGAAGCAACGACTGAATCTCGTCTCTTCATCATCTGATGGCACCTGTGT
176360_8716511_KANSL1_1_1_5	TGGCAGCCCGGACACGTCCTGTACTGAGCTGTAAGAAGCGGAGGCTTGTTCGACCCAACAGCATCGTTCCTCTTTCCAAGAAGGTTCACCGGAACAGCACAATCCGCCCTGGCTGTGATG
176360_8716511_KANSL1_1_1_7	TCTAGCATTTCCAGATGATGTTCCCACAAGCCTGCATTTCCAGAGCATGCTGAAATCTCAGTGGCAGAACAAGCCTTTTGACAAAATCAAACCTCCCAAAAAGTTATCGCTTAAGCACAG
176360_8716511_KANSL1_1_1_8	GAGCACCCATGCCGGGCAGTCTGCCAGATTCAGCTCGTAAGGACAGGCACAAATTGGTCAGCTCCTTCCTAACAACAGCCAAGCTGTCCCATCACCAAACCCGGCCTGACAGGACCCACA
176360_8716511_KANSL1_1_1_10	ATTGCGAGACCATTCATCTGAGAGAAGTGAAGTGTTGAAGCATCACACAGACATGAGCAGTTCGAGCTACTTGGCAGCCACCCACCATCCTCCACACAGTCCCTTGGTGCGACAGCTCTC
176360_8716511_KANSL1_1_1_11	CCACCTCCTCAGATTCCCCTGCACCCGCCAGCTCTAGCTCACAGGTTACAGCCAGCACATCGCAGCAGCCAGTAAGGAGGAGAAGGGGAGAGAGCTCATTTGATATTAACAACATTGTCA
176360_8716511_KANSL1_1_1_13	TGAAGAGATTGAGGACCTATCCGACGCAGCCTTCGCCGCCCTGCATGCCAAATGTGAGGAGATGGAGAGGGCACGGTGGCTGTGGACCACGAGTGTGCCACCCCAGCGGCGGGGCAGCAG
176360_8716511_KANSL1_1_1_14	GGTCCTACAGGTCATCAGACGGCCGGACAACCCCCCAGCTGGGCAGTGCCAACCCCTCCACCCCCCAGCCTGCCTCCCCTGATGTCAGCAGTAGCCACTCTTTGTCAGAATACTCCCATG
176360_8716511_KANSL1_1_1_16	GGGGCTGGATGAACAGTCTGTCCAGCCCTGGGAGCGGCGGACCTTCCCCCTGGCGCACAGTCCCCAGGCGGAGTGTGAGGACCAGCTGGATGCACAGGAGCGAGCAGCCCGCTGCACTCG
176360_8716511_KANSL1_1_1_17	GACGCACCTCAGGCAGCAAGACTGGCCGGGAGACAGAGGCAGCGCCCACCTCGCCTCCCATTGTCCCCCTCAAGAGTCGGCATCTGGTGGCAGCAGCCACAGCTCAGCGCCCGACTCACA
176360_8716512_ANK2_1_1_1	TCTGACAGCAATGCAAGCTTCCTCCGTGCTGCCAGAGCAGGCAACCTGGACAAAGTTGTGGAATATCTGAAGGGGGGCATAGACATCAATACCTGCAATCAGAATGGACTCAACGCTCTC
176360_8716512_ANK2_1_1_5	AATGACACCAAAGGGAAAGTGAGGCTGCCAGCTCTGCATATTGCCGCTAGGAAAGACGACACCAAATCTGCCGCACTTCTGCTTCAGAATGACCACAATGCTGACGTACAATCCAAGATG
176360_8716512_ANK2_1_1_9	CAGGGAGACCACGTGGAATGTGTGAAGCACCTGTTACAGCACAAGGCACCTGTTGATGATGTCACCCTAGACTACCTGACAGCCCTCCACGTTGCTGCGCACTGTGGCCACTACCGTGTA
176360_8716512_ANK2_1_1_13	GAACAGACACCTTTACATATTGCCTCCCGCCTGGGTAAGACAGAAATTGTCCAGCTGCTTCTACAACATATGGCTCATCCAGATGCGGCCACTACAAATGGGTACACACCACTGCACATC
176360_8716512_ANK2_1_1_17	GCAGAGACAAACATTGTGACAAAGCAAGGAGTAACTCCACTCCATCTGGCCTCGCAGGAGGGGCACACAGATATGGTTACCTTGCTTCTGGATAAGGGAGCCAATATCCACATGTCAACT
176360_8716512_ANK2_1_1_21	GTGGTCGACACCCTGAAGGTTGTGACTGAGGAGGTCACCACCACCACCACAACTATTACAGAAAAACACAAACTAAATGTACCTGAGACGATGACTGAGGTTCTTGATGTTTCTGATGAA
176360_8716512_ANK2_1_1_24	GTTGTGATTCCCAGTCACCAGGTGTCAACTCTAGCCAAGGAGGCAGAAAGGAATTCTTATCGCCTAAGCTGGGGCACTGAGAACTTAGACAACGTGGCTCTTTCTTCTAGTCCTATTCAT
176360_8716513_ANK2_26_1_1	TTTCCTGGTTAGTTTTATGGTGGATGCCCGAGGTGGTGCTATGCGAGGATGCAGACACAATGGGCTCCGAATCATTATTCCACCTCGGAAATGTACTGCTCCAACGCGAGTCACCTGCCG
176360_8716513_ANK2_26_1_5	CATGGATGAAGTACTGGATAGCCCAGAAGACCTAGAAAAGAAACGAATCTGCCGCATCATCACCCGAGACTTCCCACAGTACTTTGCAGTGGTGTCTCGTATCAAACAGGACAGCAATCT
176360_8716513_ANK2_26_1_9	TACGCCATTAACATTTGTCAATGAATGTGTTTCCTTTACAACAAACGTGTCTGCCAGGTTCTGGCTGATAGATTGTCGACAGATCCAGGAATCCGTTACTTTTGCATCACAAGTATACAG
176360_8716513_ANK2_26_1_13	ATCCACGAGAGGCCTGGTGCATCAAGCTATTTGCAACTTAAACATCACTTTGCCGATTTATACAAAGGAATCAGAGTCAGATCAAGAACAGGAGGAAGAGATCGATATGACATCAGAAAA
176360_8716514_ANK2_37_1_1	ATCCACAGGATGAGCAGGAACGGATCGAGGAAAGGCTGGCTTATATTGCTGATCACCTTGGCTTCAGCTGGACAGAATTAGCAAGAGAACTGGATTTCACTGAGGAGCAAATTCATCAAA
176360_8716514_ANK2_37_1_5	GGTTATTCCACTTTTCAGGATGGCGTCCCCAAAACTGAGGGGGACAGCTCAGCAACAGCACTCTTTCCCCAAACTCACAAGGAGCAAGTTCAACAGGATTTCTCAGGGAAAATGCAAGAC
176360_8716514_ANK2_37_1_10	TTATGGTGCAGGGAATGCCACAGGAACCTGTCAACATCGAGGAAGGGGATGGCTATTCCAAAGTTATAAAGCGTGTTGTATTGAAGAGTGACACCGAGCAGTCAGAGGACAACAATGAGT
176360_8716515_ARID1B_2_1_1	GGCAGCCCAATGGATCCAATGGTGATGAAGAGACCTCAGTTGTATGGCATGGGCAGTAACCCTCATTCTCAGCCTCAGCAGAGCAGTCCGTACCCAGGAGGTTCCTATGGCCCTCCAGGC
176360_8716516_ARID1B_3_1_1	ATGCCACCTCAGTATGGACAGCAAGGTGTGAGTGGTTACTGCCAGCAGGGCCAACAGCCATATTACAGCCAGCAGCCGCAGCCCCCGCACCTCCCACCCCAGGCGCAGTATCTGCCGTCC
176360_8716516_ARID1B_3_1_3	TACAGCAAGAAAGACCATCAAGTTTACCAGATCTGTCTGGCTCCATTGATGACCTCCCCACGGGAACGGAAGCAACTTTGAGCTCAGCAGTCAGTGCATCCGGGTCCACGAGCAGCCAAG
176360_8716516_ARID1B_3_1_7	CATGCTGGAATCAGTAGCTTTCAGCAGAGTAACTCAAGTGGGACTTACGGTCCACAGATGAGCCAGTATGGACCACAAGGTAACTACTCCAGACCCCCAGCGTATAGTGGGGTGCCCAGT
176360_8716516_ARID1B_3_1_11	CAGCCAGCCCATGAACAACAGCTCTAGCCTGATGAACACGCAGGCGCCGCCCTACAGCATGGCGCCCGCCATGGTGAACAGCTCGGCAGCATCTGTGGGTCTTGCAGATATGATGTCTCC
176360_8716516_ARID1B_3_1_15	CAAGCAGTGCAGCGAGCTCCCTGAAAAAGCAGTATATTCAGTACCTGTTTGCCTTTGAGTGCAAGATCGAACGTGGGGAGGAGCCCCCGCCGGAAGTCTTCAGCACCGGGGACACCAAAA
176360_8716516_ARID1B_3_1_19	CCTGGAAGCAGCGAGCCCTTTATGACGCAAGGACAGATGCCCAACAGCAGCATGCAGGACATGTACAACCAAAGTCCCTCCGGAGCAATGTCTAACCTGGGCATGGGGCAGCGCCAGCAG
176360_8716516_ARID1B_3_1_23	CCCGCCTCAGATGATGGGCGGCCCGCTGCAGTCGTCCTCCAGTGAGGGGCCTCAGCAGAATATGTGGGCAGCACGCAATGATATGCCTTATCCCTACCAGAACAGGCAGGGCCCTGGCGG
176360_8716516_ARID1B_3_1_28	TGGCGTGTGATGATGTCCCTTAAATCAGGTCTTTTGGCTGAGAGTACGTGGGCTTTGGACACTATTAATATTCTTCTGTATGATGACAGCACTGTTGCTACTTTCAATCTCTCCCAG
176360_8716517_GRIN2B_1_1_1	GGTATCTACAGCTGCATCCATGGGGTGGCGATCGAGGAGCGCCAGTCTGTAATGAACTCCCCCACCGCAACCATGAACAACACACACTCCAACATCCTGCGCCTGCTGCGCACGGCCAAG
176360_8716517_GRIN2B_1_1_5	CTGGACATCGGCCTCCCCTCCTCCAAGCACAGCCAGCTCAGTGACCTGTACGGCAAATTCTCCTTCAAGAGCGACCGCTACAGTGGCCACGACGACTTGATCCGCTCCGATGTCTCTGAC
176360_8716517_GRIN2B_1_1_9	ATCAAGCACGGGACGGGCGACAAACACGGCGTGGTCAGCGGGGTACCTGCACCTTGGGAGAAGAACCTGACCAACGTGGAGTGGGAGGACCGGTCCGGGGGCAACTTCTGCCGCAGCTGT
176360_8716517_GRIN2B_1_1_13	CCCTACGCCCACATGTTTGAGATGTCAGCTGGCGAGAGCACCTTTGCCAACAACAAGTCCTCAGTGCCCACTGCCGGACATCACCACCACAACAACCCCGGCGGCGGGTACATGCTCAGC
176360_8716517_GRIN2B_1_1_17	TGGAAGCTCTCTGGCTCACTGGCATTTGTCACAATGAGAAGAATGAGGTCATGAGCAGCCAGCTGGACATTGACAACATGGCAGGGGTCTTCTACATGTTGGGGGCGGCCATGGCTCTCA
176360_8716517_GRIN2B_1_1_21	CAGCACAGAGAGAAATATTCGCAATAACTATGCAGAAATGCATGCCTACATGGGAAAGTTCAACCAGAGGGGTGTAGATGATGCATTGCTCTCCCTGAAAACAGGAGCCTGGTGGACCCT
176360_8716517_GRIN2B_1_1_25	TGAAGAGGGCCTACATGGCAGTGGGCTCACTCACCATCAATGAGGAACGATCGGAGGTGGTCGACTTCTCTGTGCCCTTCATAGAGACAGGCATCAGTGTCATGGTGTCACGCAGCAATG
176360_8716517_GRIN2B_1_1_29	GAGTGGAACCTGCATGAGGAACACAGTCCCCTGCCAAAAACGCATAGTCACTGAGTATCTGATCAATGTCACTTTTGAGGGGAGGAATTTGTCCTTCAGTGAAGATGGCTACCAGATGCA
176360_8716517_GRIN2B_1_1_33	CACCTACATCTTTGAAGTGGCCAACTCAGTAGGGCTGACTGGCTATGGCTACACGTGGATCGTGCCCAGTCTGGTGGCAGGGGATACAGACACAGTGCCTGCGGAGTTCCCCACTGGGCT
176360_8716517_GRIN2B_1_1_38	GGGGTGGTGTTTGCTGATGACACAGACCAGGAAGCCATCGCCCAGATCCTCGATTTCATTTCAGCACAGACTCTCACCCCCATCCTGGGCATCCACGGGGGCTCCTCTATGATAATGGCA
176360_8716518_KDM6B_1_1_1	ATGCATCGGGCAGTGGACCCTCCAGGGGCCCGCGCTGCACGGGAAGCCTTTGCCCTTGGGGGCCTGAGCTGTGCTGGGGCCTGGAGCTCCTGCCCGCCTCATCCCCCTCCTCGTAGCGCA
176360_8716518_KDM6B_1_1_4	CTTGGGCAACTGTACGAGTCAGAGCACGATAGTGAGGAGGCCACACGCTGCTACCACAGCGCCCTTCGATACGGAGGAAGCTTCGCTGAGCTGGGGCCCCGCATTGGCCGACTGCAGCAG
176360_8716520_KDM6B_8_1_1	GAATGCCAAGGTGAAAGGGAAGTTTCGAGAGTCCTACCTTTCCCCTGCCCAGTCTGTGAAACCGAAGATCAACACTGAGGAGAAGCTGCCCCGGGAAAAACTCAACCCCCCTACACCCAG
176360_8716520_KDM6B_8_1_4	TCGGCAGATCTGGCCTTGTGAGAGCTCCCGTTCCCACACCACCATTGCCAAGTACGCACAGTACCAGGCCTCATCCTTCCAGGAGTCTCTGCAGGAGGAGAAGGAGAGTGAGGATGAGGA
176360_8716520_KDM6B_8_1_7	GCTGTACATGAAGGTGCCCGGCAGCCGAACGCCAGGCCACCAGGAGAATAACAACTTCTGCTCCGTCAACATCAACATTGGCCCAGGCGACTGCGAGTGGTTCGCGGTGCACGAGCACTA
176360_8716520_KDM6B_8_1_10	GTACCAGCTGGCCCTGGAACGATACGAGTGGAATGAGGTGAAGAACGTCAAATCCATCGTGCCCATGATTCACGTGTCATGGAACGTGGCTCGCACGGTCAAAATCAGCGACCCCGACTT
176360_8716520_KDM6B_8_1_14	CGGAGGAGGGCACTGGGGCAGGCTGCAGGGACGGGCTTCGGGAGCCCGGCCGCGCCTTTCCCTGAGCCCCCGCCGGCTTTCTCCCCCCAGGCCCCAGCCAGCACGTCGCGATGA
176360_8716521_DSCAM_1_1_1	GTGGTCCAGGCACCAGCAGGGACCTGAGCTTAGGACAAGCATGCTTGGAACCTCAGAAAAGCCGGACCCTGAAGCGCCCCACGGTCCTGGAGCCCATCCCGATGGAAGCCGCCTCCTCCG
176360_8716521_DSCAM_1_1_5	GGACAGTCTGACCTCCAGCACCCCTTCCGAATCGGGAATCTGCAGGTTCACTGCATCTCCCCCCAAACCTCAGGATGGAGGAAGAGTAATGAATATGGCAGTTCCAAAGGCACATCGGCC
176360_8716521_DSCAM_1_1_9	CGGACTTCAGATACGTTAAGCAAGCAACAGCAGACCCTGCGAATGCACATCGACATACCCAGGGCTCAGCTTTTGATTGAAGAGAGAGACACGATGGAGACCATTGATGCAAAGAGTTTA
176360_8716521_DSCAM_1_1_13	CTCCAAGTCCTACATCCTGTATGACCTGCAGGAAGCCACCTGGTATGAGCTGCAGATGCGGGTGTGCAACAGTGCGGGCTGCGCGGAGAAGCAGGCCAACTTCGCTACGCTGAACTACGA
176360_8716521_DSCAM_1_1_17	ATTCGCACGGTGAAAGCAGAAGACTCCGGCTATTACAGCTGCATTGCCAATAACAACTGGGGATCTGATGAAATTATTTTAAACTTACAAGTACAAGCTCCTGCACGAATCCTGACCTTC
176360_8716521_DSCAM_1_1_21	TCTGCTCCCACCCCTATCCCACAAGCTGGGTGAGATTAAAAACATCACCACCACACAGCCTTCACTGGAGCTGGACGGGCTGGAAAAGTACACCAACTACAGCATCCAGGTGCTGGCCTT
176360_8716521_DSCAM_1_1_25	CTCAGTACGGCCTGGTGGTGCAGGCCTGTAACCGGGCCGGCACGGGGCCTTCTTCTCAGGAAATCATCACCACCACTCTCGAGGATGCTCCTGATGGTCCACCTCAGGAAGTTCACCTGG
176360_8716521_DSCAM_1_1_29	CTGGTTTCTTTTCCTGCCATGCTATTAATTCTTATGGGGAGGACCGTGGAATAATTCAGCTCACAGTGCAAGTTCCTGCGATGATAACATCCTATCCAAATACTACCCTGGCCACGCAGG
176360_8716521_DSCAM_1_1_33	CGGGATTTATGGCAAAGCAGTCATCCTCAATTGTTCTGCTGAGGGTTACCCTGTACCTACCATCGTGTGGAAATTCTCTAAAGTTCCGCCTTTCATACAACCCTTTGAGTTTCCAAGATT
176360_8716521_DSCAM_1_1_37	CCTGCTTCCTTTCAACCACCGCCAAGTGGCATTTGAGAACAATGGAACTCTTAAACTTTCAGATGTGCAAAAGGAAGTGGACGAGGGGGAGTACACGTGCAACGTGTTGGTTCAACCACA
176360_8716521_DSCAM_1_1_41	CAGGAAGGTTAAAAGCAGCGTGGGTAGCCAAGTTTCCTTGTCCTGCAGCGTGACAGGAACTGAGGACCAGGAACTCTCCTGGTACCGCAATGGTGAAATCCTCAACCCTGGAAAAAATGT
176360_8716521_DSCAM_1_1_45	GTCCAACAGATACGGAACTGCTAAGGTGATAGGCCGCCTGTACGTGAAACGATCTAGATTTCTCATCACATCCACGGGAGCCTTGTATATTAAAGATGTACAGAATGAAGATGGATTGTA
176360_8716521_DSCAM_1_1_50	TTATTGCACAGCTGAAAATCCTTCAGGGAAAATTAGAAGTCAGGATGTCCACATCAAGGCTGATGTGGATACTGGCTCTCTCCTTGTTCCAGAGCTTCGCGAATG
